# Supplementary material for: Ethyl 4-(phenyl­sulfon­yl)piperazine-1-carboxyl­ate
Source: Acta Crystallogr Sect E Struct Rep Online. 2011 Aug 27;67(Pt 9):o2401. doi: 10.1107/S1600536811033162 (PMC3200772; doi:10.1107/S1600536811033162)
Supplement: Supplementary file 1 [file e-67-o2401-sup1.cif]

##############################################################################
#                                                                            #
# This CIF contains the data in a paper accepted for publication in          #
# Acta Crystallographica Section E. It conforms to the requirements of       #
# Notes for Authors for Acta Crystallographica Section E, and has been       #
# peer reviewed under the auspices of the IUCr Commission on Journals.       #
#                                                                            #
# Full details of the Crystallographic Information File format               #
# are given in the paper "The Crystallographic Information File (CIF):       #
# a New Standard Archive File for Crystallography" by S. R. Hall, F. H.      #
# Allen and I. D. Brown [Acta Cryst. (1991), A47, 655-685].                  #
#                                                                            #
# The current version of the core CIF dictionary is obtainable from          #
# ftp://ftp.iucr.org/pub/cif_core.dic.                                       #
#                                                                            #
# Software is freely available for graphical display of the structure(s)     #
# in this CIF. For information consult the CIF software page                 #
# http://www.iucr.org/resources/cif/software.                                #
#                                                                            #
# This file may be used for bona fide research purposes within the           #
# scientific community so long as proper attribution is given to the journal # 
# article from which it was obtained.                                        #
#                                                                            #
##############################################################################
data_global
_audit_creation_method     'form.cif (version 2.0)'
_journal_data_validation_number     ?
_journal_date_recd_electronic     2011-08-15
_journal_date_accepted     2011-08-16
_journal_name_full     'Acta Crystallographica, Section E'
_journal_year     2011
_journal_volume     67
_journal_issue      9
_journal_page_first     o2401
_journal_page_last     o2401
_journal_paper_category     QO
_journal_coeditor_code     TK2781
_publ_contact_author_name     'Prof. Fun, Hoong-Kun'
_publ_contact_author_address
;
      X-ray Crystallography Unit
      School of Physics
      Universiti Sains Malaysia
      11800 USM, Penang
      MALAYSIA
;
_publ_contact_author_email     'hkfun@usm.my'
_publ_contact_author_fax     '604 6579150'
_publ_contact_author_phone     '604 6533652'
_publ_section_title
;
Ethyl 4-(phenylsulfonyl)piperazine-1-carboxylate
;
loop_
    _publ_author_name
    _publ_author_footnote
    _publ_author_address
    'Mohammad T.M. Al-Dajani ' ?
;
      School of Pharmaceutical Sciences
      Universiti Sains Malaysia
      11800 USM, Penang
      Malaysia
;
    'Hassan H. Adballah' ?
;
      School of Chemical Sciences
      Universiti Sains Malaysia
      11800 USM, Penang
      Malaysia
;
    'Nornisah Mohamed' ?
;
      School of Pharmaceutical Sciences
      Universiti Sains Malaysia
      11800 USM, Penang
      Malaysia
;
    'Madhukar Hemamalini' ?
;
      X-ray Crystallography Unit
      School of Physics
      Universiti Sains Malaysia
      11800 USM, Penang
      Malaysia
;
    'Hoong-Kun Fun'
;
      Thomson Reuters ResearcherID: A-3561-2009.
;
;
      X-ray Crystallography Unit
      School of Physics
      Universiti Sains Malaysia
      11800 USM, Penang
      Malaysia
;
data_I
_audit_creation_method     SHELXL-97
_chemical_name_systematic
;
Ethyl 4-(phenylsulfonyl)piperazine-1-carboxylate
;
_chemical_name_common     ?
_chemical_formula_moiety     'C13 H18 N2 O4 S'
_chemical_formula_sum     'C13 H18 N2 O4 S'
_chemical_formula_iupac     'C13 H18 N2 O4 S'
_chemical_formula_weight     298.35
_chemical_melting_point     ?
_symmetry_cell_setting     monoclinic
_symmetry_space_group_name_H-M     'P 21/c'
_symmetry_space_group_name_Hall     '-P 2ybc'
loop_
    _symmetry_equiv_pos_as_xyz
    'x, y, z'
    '-x, y+1/2, -z+1/2'
    '-x, -y, -z'
    'x, -y-1/2, z-1/2'
_cell_length_a     6.1433(5)
_cell_length_b     20.5966(17)
_cell_length_c     12.5626(8)
_cell_angle_alpha     90.00
_cell_angle_beta     114.026(3)
_cell_angle_gamma     90.00
_cell_volume     1451.84(19)
_cell_formula_units_Z     4
_cell_measurement_reflns_used     5957
_cell_measurement_theta_min     2.66
_cell_measurement_theta_max     29.68
_cell_measurement_temperature     296(2)
_exptl_crystal_description     block
_exptl_crystal_colour     yellow
_exptl_crystal_size_max     0.58
_exptl_crystal_size_mid     0.38
_exptl_crystal_size_min     0.17
_exptl_crystal_density_diffrn     1.365
_exptl_crystal_density_meas     ?
_exptl_crystal_density_method     'not measured'
_exptl_crystal_F_000     632
_exptl_absorpt_coefficient_mu     0.237
_exptl_absorpt_correction_type     multi-scan
_exptl_absorpt_process_details     '(SADABS; Bruker, 2009)'
_exptl_absorpt_correction_T_min     0.8751
_exptl_absorpt_correction_T_max     0.9607
_exptl_special_details     ?
_diffrn_ambient_temperature     296(2)
_diffrn_radiation_type     MoK\a
_diffrn_radiation_wavelength     0.71073
_diffrn_radiation_source     'fine-focus sealed tube'
_diffrn_radiation_monochromator     graphite
_diffrn_measurement_device_type
;
Bruker APEXII DUO CCD area-detector
;
_diffrn_measurement_method     '\f and \w'
_diffrn_detector_area_resol_mean     .
_diffrn_reflns_number     16507
_diffrn_reflns_av_R_equivalents     0.0229
_diffrn_reflns_av_sigmaI/netI     0.0214
_diffrn_reflns_theta_min     2.03
_diffrn_reflns_theta_max     30.12
_diffrn_reflns_theta_full     30.12
_diffrn_measured_fraction_theta_max     0.994
_diffrn_measured_fraction_theta_full     0.994
_diffrn_reflns_limit_h_min     -8
_diffrn_reflns_limit_h_max     8
_diffrn_reflns_limit_k_min     -29
_diffrn_reflns_limit_k_max     24
_diffrn_reflns_limit_l_min     -17
_diffrn_reflns_limit_l_max     17
_diffrn_standards_number     0
_diffrn_standards_interval_count     .
_diffrn_standards_interval_time     .
_diffrn_standards_decay_%     ?
_refine_special_details
;
 Refinement of F^2^ against ALL reflections.  The weighted R-factor wR and
 goodness of fit S are based on F^2^, conventional R-factors R are based
 on F, with F set to zero for negative F^2^. The threshold expression of
 F^2^ > 2\s(F^2^) is used only for calculating R-factors(gt) etc. and is
 not relevant to the choice of reflections for refinement.  R-factors based
 on F^2^ are statistically about twice as large as those based on F, and R-
 factors based on ALL data will be even larger.
;
_reflns_number_total     4255
_reflns_number_gt     3400
_reflns_threshold_expression     I>2\s(I)
_refine_ls_structure_factor_coef     Fsqd
_refine_ls_matrix_type     full
_refine_ls_R_factor_all     0.0591
_refine_ls_R_factor_gt     0.0475
_refine_ls_wR_factor_gt     0.1451
_refine_ls_wR_factor_ref     0.1583
_refine_ls_goodness_of_fit_ref     1.035
_refine_ls_restrained_S_all     1.035
_refine_ls_number_reflns     4255
_refine_ls_number_parameters     182
_refine_ls_number_restraints     0
_refine_ls_hydrogen_treatment     constr
_refine_ls_weighting_scheme     calc
_refine_ls_weighting_details
         'calc w=1/[\s^2^(Fo^2^)+(0.0887P)^2^+0.3986P] where P=(Fo^2^+2Fc^2^)/3'
_atom_sites_solution_hydrogens     geom
_atom_sites_solution_primary     direct
_atom_sites_solution_secondary     difmap
_refine_ls_shift/su_max     0.001
_refine_ls_shift/su_mean     0.000
_refine_diff_density_max     0.602
_refine_diff_density_min     -0.296
_refine_ls_extinction_method     none
_refine_ls_extinction_coef     ?
loop_
    _atom_type_symbol
    _atom_type_description
    _atom_type_scat_dispersion_real
    _atom_type_scat_dispersion_imag
    _atom_type_scat_source
    'C' 'C' 0.0033 0.0016
                         'International Tables Vol C Tables 4.2.6.8 and 6.1.1.4'
    'H' 'H' 0.0000 0.0000
                         'International Tables Vol C Tables 4.2.6.8 and 6.1.1.4'
    'N' 'N' 0.0061 0.0033
                         'International Tables Vol C Tables 4.2.6.8 and 6.1.1.4'
    'O' 'O' 0.0106 0.0060
                         'International Tables Vol C Tables 4.2.6.8 and 6.1.1.4'
    'S' 'S' 0.1246 0.1234
                         'International Tables Vol C Tables 4.2.6.8 and 6.1.1.4'
_computing_data_collection     'APEX2 (Bruker, 2009)'
_computing_cell_refinement     'SAINT (Bruker, 2009)'
_computing_data_reduction     'SAINT (Bruker, 2009)'
_computing_structure_solution     'SHELXTL (Sheldrick, 2008)'
_computing_structure_refinement     'SHELXTL (Sheldrick, 2008)'
_computing_molecular_graphics     'SHELXTL (Sheldrick, 2008)'
_computing_publication_material
;
SHELXTL (Sheldrick, 2008) and PLATON (Spek, 2009)
;
loop_
    _atom_site_type_symbol
    _atom_site_label
    _atom_site_fract_x
    _atom_site_fract_y
    _atom_site_fract_z
    _atom_site_U_iso_or_equiv
    _atom_site_adp_type
    _atom_site_calc_flag
    _atom_site_refinement_flags
    _atom_site_occupancy
    _atom_site_symmetry_multiplicity
    _atom_site_disorder_assembly
    _atom_site_disorder_group
    S S1 0.36299(7) -0.120155(19) 0.94030(3) 0.03858(14) Uani d . 1 1 . .
    O O1 0.3060(3) -0.12052(6) 1.04000(10) 0.0517(3) Uani d . 1 1 . .
    O O2 0.6074(2) -0.12032(7) 0.95617(12) 0.0547(3) Uani d . 1 1 . .
    O O3 -0.1090(3) 0.07756(8) 0.52229(12) 0.0659(4) Uani d . 1 1 . .
    O O4 -0.3840(2) 0.07205(8) 0.59831(12) 0.0605(4) Uani d . 1 1 . .
    N N1 0.2424(2) -0.05482(6) 0.86538(10) 0.0346(3) Uani d . 1 1 . .
    N N2 -0.0094(2) 0.04239(7) 0.70682(12) 0.0412(3) Uani d . 1 1 . .
    C C1 0.0247(4) -0.21553(9) 0.86231(18) 0.0544(4) Uani d . 1 1 . .
    H H1A -0.0323 -0.1999 0.9156 0.065 Uiso calc R 1 1 . .
    C C2 -0.0839(4) -0.26783(11) 0.7902(2) 0.0749(7) Uani d . 1 1 . .
    H H2A -0.2149 -0.2877 0.7957 0.090 Uiso calc R 1 1 . .
    C C3 -0.0001(5) -0.29053(11) 0.7108(2) 0.0813(8) Uani d . 1 1 . .
    H H3A -0.0749 -0.3255 0.6630 0.098 Uiso calc R 1 1 . .
    C C4 0.1924(5) -0.26197(12) 0.7021(2) 0.0785(7) Uani d . 1 1 . .
    H H4A 0.2477 -0.2776 0.6482 0.094 Uiso calc R 1 1 . .
    C C5 0.3063(4) -0.20992(11) 0.77261(18) 0.0595(5) Uani d . 1 1 . .
    H H5A 0.4375 -0.1905 0.7666 0.071 Uiso calc R 1 1 . .
    C C6 0.2208(3) -0.18732(8) 0.85247(14) 0.0421(3) Uani d . 1 1 . .
    C C7 -0.0086(3) -0.04191(8) 0.84341(13) 0.0376(3) Uani d . 1 1 . .
    H H7A -0.0340 -0.0501 0.9135 0.045 Uiso calc R 1 1 . .
    H H7B -0.1126 -0.0704 0.7824 0.045 Uiso calc R 1 1 . .
    C C8 -0.0652(3) 0.02844(8) 0.80650(14) 0.0406(3) Uani d . 1 1 . .
    H H8A -0.2328 0.0367 0.7862 0.049 Uiso calc R 1 1 . .
    H H8B 0.0271 0.0567 0.8708 0.049 Uiso calc R 1 1 . .
    C C9 0.2364(3) 0.02842(9) 0.72652(16) 0.0472(4) Uani d . 1 1 . .
    H H9A 0.3431 0.0565 0.7873 0.057 Uiso calc R 1 1 . .
    H H9B 0.2594 0.0367 0.6558 0.057 Uiso calc R 1 1 . .
    C C10 0.2931(3) -0.04207(9) 0.76225(14) 0.0423(3) Uani d . 1 1 . .
    H H10A 0.1969 -0.0703 0.6987 0.051 Uiso calc R 1 1 . .
    H H10B 0.4597 -0.0508 0.7804 0.051 Uiso calc R 1 1 . .
    C C11 -0.1625(3) 0.06530(8) 0.60275(14) 0.0436(4) Uani d . 1 1 . .
    C C12 -0.5669(4) 0.09306(12) 0.48616(18) 0.0637(5) Uani d . 1 1 . .
    H H12A -0.5300 0.0763 0.4233 0.076 Uiso calc R 1 1 . .
    H H12C -0.7206 0.0759 0.4769 0.076 Uiso calc R 1 1 . .
    C C13 -0.5775(7) 0.16308(16) 0.4804(3) 0.1174(13) Uani d . 1 1 . .
    H H13A -0.6971 0.1763 0.4064 0.176 Uiso calc R 1 1 . .
    H H13B -0.4254 0.1799 0.4891 0.176 Uiso calc R 1 1 . .
    H H13C -0.6170 0.1795 0.5418 0.176 Uiso calc R 1 1 . .
loop_
    _atom_site_aniso_label
    _atom_site_aniso_U_11
    _atom_site_aniso_U_22
    _atom_site_aniso_U_33
    _atom_site_aniso_U_12
    _atom_site_aniso_U_13
    _atom_site_aniso_U_23
    S1 0.0397(2) 0.0421(2) 0.0286(2) 0.00210(13) 0.00853(15) 0.00111(13)
    O1 0.0710(9) 0.0526(7) 0.0297(6) 0.0009(6) 0.0187(6) 0.0025(5)
    O2 0.0368(6) 0.0628(8) 0.0521(8) 0.0056(5) 0.0053(5) 0.0070(6)
    O3 0.0668(9) 0.0926(11) 0.0443(7) 0.0176(8) 0.0288(6) 0.0217(7)
    O4 0.0449(7) 0.0863(10) 0.0481(7) 0.0147(6) 0.0167(6) 0.0204(7)
    N1 0.0342(6) 0.0394(6) 0.0305(6) 0.0018(5) 0.0136(5) 0.0023(5)
    N2 0.0382(6) 0.0502(7) 0.0376(6) 0.0057(5) 0.0179(5) 0.0107(6)
    C1 0.0568(10) 0.0465(9) 0.0550(10) -0.0022(8) 0.0178(8) 0.0017(8)
    C2 0.0690(14) 0.0462(11) 0.0853(17) -0.0098(9) 0.0065(12) 0.0024(11)
    C3 0.0979(19) 0.0399(10) 0.0691(15) 0.0061(11) -0.0039(13) -0.0143(10)
    C4 0.1010(19) 0.0625(14) 0.0608(13) 0.0193(13) 0.0213(13) -0.0212(11)
    C5 0.0699(12) 0.0580(11) 0.0521(10) 0.0106(9) 0.0262(9) -0.0092(9)
    C6 0.0470(8) 0.0366(8) 0.0374(7) 0.0065(6) 0.0119(6) 0.0000(6)
    C7 0.0366(7) 0.0439(8) 0.0364(7) 0.0003(6) 0.0192(6) 0.0037(6)
    C8 0.0435(7) 0.0449(8) 0.0373(7) 0.0074(6) 0.0205(6) 0.0040(6)
    C9 0.0376(7) 0.0587(10) 0.0494(9) 0.0020(7) 0.0220(7) 0.0164(8)
    C10 0.0380(7) 0.0556(9) 0.0386(8) 0.0075(6) 0.0210(6) 0.0076(7)
    C11 0.0455(8) 0.0477(9) 0.0375(8) 0.0038(6) 0.0169(6) 0.0053(6)
    C12 0.0510(10) 0.0811(15) 0.0494(10) 0.0032(10) 0.0104(8) 0.0043(10)
    C13 0.131(3) 0.077(2) 0.101(2) 0.0254(18) 0.003(2) 0.0136(17)
_geom_special_details
;
 All s.u.'s (except the s.u. in the dihedral angle between two l.s. planes)
 are estimated using the full covariance matrix.  The cell s.u.'s are taken
 into account individually in the estimation of s.u.'s in distances, angles
 and torsion angles; correlations between s.u.'s in cell parameters are only
 used when they are defined by crystal symmetry.  An approximate (isotropic)
 treatment of cell s.u.'s is used for estimating s.u.'s involving l.s. planes.
;
loop_
    _geom_bond_atom_site_label_1
    _geom_bond_atom_site_label_2
    _geom_bond_site_symmetry_2
    _geom_bond_distance
    _geom_bond_publ_flag
    S1 O1 . 1.4312(13) ?
    S1 O2 . 1.4320(14) ?
    S1 N1 . 1.6365(13) ?
    S1 C6 . 1.7634(17) ?
    O3 C11 . 1.210(2) ?
    O4 C11 . 1.346(2) ?
    O4 C12 . 1.465(2) ?
    N1 C10 . 1.4745(18) ?
    N1 C7 . 1.4755(18) ?
    N2 C11 . 1.347(2) ?
    N2 C8 . 1.4554(19) ?
    N2 C9 . 1.455(2) ?
    C1 C6 . 1.387(3) ?
    C1 C2 . 1.391(3) ?
    C1 H1A . 0.9300 ?
    C2 C3 . 1.377(4) ?
    C2 H2A . 0.9300 ?
    C3 C4 . 1.365(4) ?
    C3 H3A . 0.9300 ?
    C4 C5 . 1.385(3) ?
    C4 H4A . 0.9300 ?
    C5 C6 . 1.389(2) ?
    C5 H5A . 0.9300 ?
    C7 C8 . 1.518(2) ?
    C7 H7A . 0.9700 ?
    C7 H7B . 0.9700 ?
    C8 H8A . 0.9700 ?
    C8 H8B . 0.9700 ?
    C9 C10 . 1.518(2) ?
    C9 H9A . 0.9700 ?
    C9 H9B . 0.9700 ?
    C10 H10A . 0.9700 ?
    C10 H10B . 0.9700 ?
    C12 C13 . 1.444(4) ?
    C12 H12A . 0.9700 ?
    C12 H12C . 0.9700 ?
    C13 H13A . 0.9600 ?
    C13 H13B . 0.9600 ?
    C13 H13C . 0.9600 ?
loop_
    _geom_angle_atom_site_label_1
    _geom_angle_atom_site_label_2
    _geom_angle_atom_site_label_3
    _geom_angle_site_symmetry_1
    _geom_angle_site_symmetry_3
    _geom_angle
    _geom_angle_publ_flag
    O1 S1 O2 . . 119.62(9) ?
    O1 S1 N1 . . 107.02(7) ?
    O2 S1 N1 . . 106.60(7) ?
    O1 S1 C6 . . 107.94(8) ?
    O2 S1 C6 . . 108.04(8) ?
    N1 S1 C6 . . 107.00(7) ?
    C11 O4 C12 . . 115.91(15) ?
    C10 N1 C7 . . 112.47(11) ?
    C10 N1 S1 . . 116.33(10) ?
    C7 N1 S1 . . 116.73(10) ?
    C11 N2 C8 . . 126.01(13) ?
    C11 N2 C9 . . 120.02(13) ?
    C8 N2 C9 . . 113.96(12) ?
    C6 C1 C2 . . 118.1(2) ?
    C6 C1 H1A . . 121.0 ?
    C2 C1 H1A . . 121.0 ?
    C3 C2 C1 . . 120.9(2) ?
    C3 C2 H2A . . 119.6 ?
    C1 C2 H2A . . 119.6 ?
    C4 C3 C2 . . 120.2(2) ?
    C4 C3 H3A . . 119.9 ?
    C2 C3 H3A . . 119.9 ?
    C3 C4 C5 . . 120.7(2) ?
    C3 C4 H4A . . 119.6 ?
    C5 C4 H4A . . 119.6 ?
    C4 C5 C6 . . 118.7(2) ?
    C4 C5 H5A . . 120.7 ?
    C6 C5 H5A . . 120.7 ?
    C1 C6 C5 . . 121.44(18) ?
    C1 C6 S1 . . 119.99(14) ?
    C5 C6 S1 . . 118.55(15) ?
    N1 C7 C8 . . 108.73(12) ?
    N1 C7 H7A . . 109.9 ?
    C8 C7 H7A . . 109.9 ?
    N1 C7 H7B . . 109.9 ?
    C8 C7 H7B . . 109.9 ?
    H7A C7 H7B . . 108.3 ?
    N2 C8 C7 . . 110.26(12) ?
    N2 C8 H8A . . 109.6 ?
    C7 C8 H8A . . 109.6 ?
    N2 C8 H8B . . 109.6 ?
    C7 C8 H8B . . 109.6 ?
    H8A C8 H8B . . 108.1 ?
    N2 C9 C10 . . 109.69(13) ?
    N2 C9 H9A . . 109.7 ?
    C10 C9 H9A . . 109.7 ?
    N2 C9 H9B . . 109.7 ?
    C10 C9 H9B . . 109.7 ?
    H9A C9 H9B . . 108.2 ?
    N1 C10 C9 . . 108.96(13) ?
    N1 C10 H10A . . 109.9 ?
    C9 C10 H10A . . 109.9 ?
    N1 C10 H10B . . 109.9 ?
    C9 C10 H10B . . 109.9 ?
    H10A C10 H10B . . 108.3 ?
    O3 C11 O4 . . 123.90(15) ?
    O3 C11 N2 . . 124.31(16) ?
    O4 C11 N2 . . 111.78(14) ?
    C13 C12 O4 . . 110.2(2) ?
    C13 C12 H12A . . 109.6 ?
    O4 C12 H12A . . 109.6 ?
    C13 C12 H12C . . 109.6 ?
    O4 C12 H12C . . 109.6 ?
    H12A C12 H12C . . 108.1 ?
    C12 C13 H13A . . 109.5 ?
    C12 C13 H13B . . 109.5 ?
    H13A C13 H13B . . 109.5 ?
    C12 C13 H13C . . 109.5 ?
    H13A C13 H13C . . 109.5 ?
    H13B C13 H13C . . 109.5 ?
loop_
    _geom_torsion_atom_site_label_1
    _geom_torsion_atom_site_label_2
    _geom_torsion_atom_site_label_3
    _geom_torsion_atom_site_label_4
    _geom_torsion_site_symmetry_1
    _geom_torsion_site_symmetry_2
    _geom_torsion_site_symmetry_3
    _geom_torsion_site_symmetry_4
    _geom_torsion
    _geom_torsion_publ_flag
    O1 S1 N1 C10 . . . . 175.82(11) ?
    O2 S1 N1 C10 . . . . 46.71(13) ?
    C6 S1 N1 C10 . . . . -68.69(13) ?
    O1 S1 N1 C7 . . . . -47.57(12) ?
    O2 S1 N1 C7 . . . . -176.67(11) ?
    C6 S1 N1 C7 . . . . 67.92(12) ?
    C6 C1 C2 C3 . . . . -0.5(3) ?
    C1 C2 C3 C4 . . . . 0.2(4) ?
    C2 C3 C4 C5 . . . . 0.0(4) ?
    C3 C4 C5 C6 . . . . 0.0(3) ?
    C2 C1 C6 C5 . . . . 0.5(3) ?
    C2 C1 C6 S1 . . . . 179.12(15) ?
    C4 C5 C6 C1 . . . . -0.3(3) ?
    C4 C5 C6 S1 . . . . -178.91(16) ?
    O1 S1 C6 C1 . . . . 21.89(16) ?
    O2 S1 C6 C1 . . . . 152.57(14) ?
    N1 S1 C6 C1 . . . . -92.99(15) ?
    O1 S1 C6 C5 . . . . -159.47(14) ?
    O2 S1 C6 C5 . . . . -28.79(17) ?
    N1 S1 C6 C5 . . . . 85.65(15) ?
    C10 N1 C7 C8 . . . . -58.52(17) ?
    S1 N1 C7 C8 . . . . 163.26(10) ?
    C11 N2 C8 C7 . . . . 122.68(18) ?
    C9 N2 C8 C7 . . . . -56.43(18) ?
    N1 C7 C8 N2 . . . . 55.05(16) ?
    C11 N2 C9 C10 . . . . -122.59(17) ?
    C8 N2 C9 C10 . . . . 56.58(19) ?
    C7 N1 C10 C9 . . . . 59.10(17) ?
    S1 N1 C10 C9 . . . . -162.49(11) ?
    N2 C9 C10 N1 . . . . -55.79(18) ?
    C12 O4 C11 O3 . . . . 2.6(3) ?
    C12 O4 C11 N2 . . . . -176.51(17) ?
    C8 N2 C11 O3 . . . . 178.53(18) ?
    C9 N2 C11 O3 . . . . -2.4(3) ?
    C8 N2 C11 O4 . . . . -2.4(2) ?
    C9 N2 C11 O4 . . . . 176.66(15) ?
    C11 O4 C12 C13 . . . . -88.6(3) ?
loop_
    _geom_hbond_atom_site_label_D
    _geom_hbond_atom_site_label_H
    _geom_hbond_atom_site_label_A
    _geom_hbond_site_symmetry_A
    _geom_hbond_distance_DH
    _geom_hbond_distance_HA
    _geom_hbond_distance_DA
    _geom_hbond_angle_DHA
    _geom_hbond_publ_flag
    C13 H13A Cg1 3_456 0.96 2.97 3.900(4) 165 yes
