# Supplementary material for: Ethyl 4-(phenyl­sulfon­yl)piperazine-1-carboxyl­ate
Source: Acta Crystallogr Sect E Struct Rep Online. 2011 Aug 27;67(Pt 9):o2401. doi: 10.1107/S1600536811033162 (PMC3200772; doi:10.1107/S1600536811033162)
Supplement: Supplementary file 2 [file e-67-o2401-Isup2.hkl]

#
# h,k,l, Fc-squared, Fo-squared, sigma(Fo-squared) and status flag
#
data_I
_shelx_title ' paqm in P2(1)/c (R.T.)'
_shelx_refln_list_code          4
_shelx_F_calc_maximum      142.91
_exptl_crystal_F_000       632.00
_reflns_d_resolution_high  0.7082
 
loop_
 _symmetry_equiv_pos_as_xyz
 'x, y, z'
 '-x, y+1/2, -z+1/2'
 '-x, -y, -z'
 'x, -y-1/2, z-1/2'
 
_cell_length_a     6.1433
_cell_length_b    20.5966
_cell_length_c    12.5626
_cell_angle_alpha  90.000
_cell_angle_beta  114.026
_cell_angle_gamma  90.000
 
_shelx_F_squared_multiplier     1.000
 
loop_
 _refln_index_h
 _refln_index_k
 _refln_index_l
 _refln_F_squared_calc
 _refln_F_squared_meas
 _refln_F_squared_sigma
 _refln_observed_status
   1   0   0      775.58      909.25     13.86 o
   2   0   0       18.51       37.63      1.59 o
   3   0   0     5020.53     5497.47     82.37 o
   4   0   0       57.69       38.89      1.82 o
   5   0   0      526.95      456.98      8.58 o
   6   0   0        0.03       -0.22      0.83 o
   7   0   0       13.83       12.10      2.04 o
   1   1   0     9869.67     9997.13    123.03 o
   2   1   0      113.62      114.58      1.79 o
   3   1   0      443.46      450.97     15.32 o
   4   1   0      158.27      177.72      4.85 o
   5   1   0      118.91      118.16      2.21 o
   6   1   0       53.83       55.40      1.73 o
   7   1   0        2.06        0.44      0.75 o
   2   2   0       18.69       17.88      0.78 o
   3   2   0      115.61      148.42      2.88 o
   4   2   0       16.94       17.45      0.98 o
   5   2   0       25.34       19.28      1.62 o
   6   2   0        4.27        4.95      0.82 o
   7   2   0        7.14        7.07      1.08 o
   1   3   0     4849.94     4993.94     48.03 o
   2   3   0        0.99        1.32      0.33 o
   3   3   0      287.21      305.02      3.51 o
   4   3   0      441.22      468.56      5.33 o
   5   3   0      245.99      252.82      3.45 o
   6   3   0       15.19       14.72      1.01 o
   7   3   0        8.22        9.84      1.58 o
   0   4   0      123.43      259.47      4.95 o
   1   4   0    20423.33    20597.40    323.16 o
   2   4   0      124.37      156.49      2.08 o
   3   4   0      451.59      421.05      5.19 o
   4   4   0     2320.52     2411.41     23.76 o
   5   4   0       42.52       32.99      1.55 o
   6   4   0        5.13        8.23      0.85 o
   7   4   0       39.32       47.01      2.11 o
   1   5   0     2003.08     2162.45     23.15 o
   2   5   0      290.68      294.66      3.31 o
   3   5   0       56.64       49.86      1.11 o
   4   5   0       90.28       95.64      1.77 o
   5   5   0       55.89       57.91      1.47 o
   6   5   0       11.43       11.27      1.04 o
   7   5   0        0.15        0.02      0.81 o
   0   6   0     8425.11     8242.10    102.38 o
   1   6   0      112.45      164.09      2.33 o
   2   6   0        0.20       -0.04      0.17 o
   3   6   0        0.47        4.40      0.40 o
   4   6   0      335.47      379.53      4.66 o
   5   6   0        7.84        6.86      0.70 o
   6   6   0        0.10        0.11      0.65 o
   7   6   0        1.60        1.32      0.93 o
   1   7   0       92.95       98.16      3.65 o
   2   7   0      570.68      574.32      5.55 o
   3   7   0        3.59        4.24      0.39 o
   4   7   0       48.83       41.23      1.57 o
   5   7   0      280.66      270.75      5.79 o
   6   7   0       34.59       28.61      1.99 o
   7   7   0        0.04       -0.41      1.45 o
   0   8   0     1143.03     1005.39     13.19 o
   1   8   0     2787.97     3120.41     38.74 o
   2   8   0       66.86       55.54      0.97 o
   3   8   0      524.05      536.27      5.95 o
   4   8   0      896.08      820.60      9.03 o
   5   8   0        3.39        3.62      0.99 o
   6   8   0        2.36        5.06      0.97 o
   7   8   0       64.03       72.09      2.75 o
   1   9   0      102.12      135.65      2.68 o
   2   9   0      291.41      290.47      4.06 o
   3   9   0        0.81        0.91      0.33 o
   4   9   0      116.07      114.90      2.52 o
   5   9   0        3.61        2.02      0.67 o
   6   9   0        1.05        0.26      0.70 o
   7   9   0       17.32       17.86      1.68 o
   0  10   0      273.40      260.69     10.69 o
   1  10   0      619.72      594.73      6.47 o
   2  10   0       22.72       18.30      0.96 o
   3  10   0       32.86       35.08      2.84 o
   4  10   0      215.13      217.82      3.80 o
   5  10   0        1.53        0.93      0.63 o
   6  10   0        0.04       -0.29      0.70 o
   7  10   0       22.13       17.12      1.66 o
   1  11   0       57.93       58.76      1.21 o
   2  11   0      662.84      628.12      6.99 o
   3  11   0       84.67       91.60      2.67 o
   4  11   0      542.92      563.56      7.70 o
   5  11   0       37.73       41.92      2.13 o
   6  11   0       10.16       10.39      1.12 o
   7  11   0       20.14       18.44      1.76 o
   0  12   0     5858.32     6152.62     66.01 o
   1  12   0       39.20       31.69      0.77 o
   2  12   0        1.14        0.16      0.38 o
   3  12   0     2444.79     2395.64     26.70 o
   4  12   0       61.65       55.49      1.91 o
   5  12   0       80.66       79.24      2.33 o
   6  12   0       48.62       58.63      2.31 o
   7  12   0        0.68        2.53      1.13 o
   1  13   0      931.79      956.68      8.47 o
   2  13   0      235.01      210.56      3.49 o
   3  13   0       16.23       11.20      1.04 o
   4  13   0        1.90        1.89      0.72 o
   5  13   0        1.55        0.23      0.72 o
   6  13   0        0.01       -0.24      0.76 o
   7  13   0        0.39        0.03      1.69 o
   0  14   0      246.37      240.47      4.64 o
   1  14   0       71.54       70.87      1.79 o
   2  14   0       25.07       31.06      1.38 o
   3  14   0       98.40      111.53      2.93 o
   4  14   0       35.75       31.00      1.79 o
   5  14   0       13.02       13.05      1.24 o
   6  14   0        0.44        0.42      0.82 o
   1  15   0      768.31      766.01      8.53 o
   2  15   0      354.81      336.79      4.55 o
   3  15   0      147.08      148.72      3.56 o
   4  15   0        3.93        3.42      0.94 o
   5  15   0        6.80        5.92      1.04 o
   6  15   0       14.01       17.14      1.49 o
   0  16   0      281.10      299.51      5.07 o
   1  16   0      665.00      727.11      8.25 o
   2  16   0      518.49      506.62      7.41 o
   3  16   0        0.40       -0.09      0.67 o
   4  16   0      273.63      277.95      4.99 o
   5  16   0       26.94       25.62      2.24 o
   6  16   0        1.77        0.64      0.96 o
   1  17   0      101.91       99.70      2.15 o
   2  17   0        1.81        2.86      0.69 o
   3  17   0       45.51       43.73      1.87 o
   4  17   0       17.32       23.47      1.70 o
   5  17   0       22.43       15.94      1.50 o
   6  17   0        7.22        6.47      1.20 o
   0  18   0      183.20      190.09      4.95 o
   1  18   0       61.65       59.29      1.75 o
   2  18   0        0.00        0.52      0.62 o
   3  18   0       75.41       83.95      2.52 o
   4  18   0        9.29       14.77      1.41 o
   5  18   0        8.25       11.86      1.40 o
   6  18   0        3.71        4.77      1.18 o
   1  19   0      176.82      167.00      3.28 o
   2  19   0      108.08      108.37      2.44 o
   3  19   0       19.05       19.53      1.51 o
   4  19   0        0.02       -0.81      0.81 o
   5  19   0       45.61       39.69      2.23 o
   0  20   0      316.06      311.81      9.90 o
   1  20   0       54.26       56.83      2.26 o
   2  20   0        2.94        2.88      0.75 o
   3  20   0       29.10       22.25      1.61 o
   4  20   0      162.92      161.15      4.47 o
   5  20   0        0.02       -0.05      0.98 o
   1  21   0        0.82        0.95      1.63 o
   2  21   0        5.00        4.48      0.87 o
   3  21   0        7.22        5.48      1.12 o
   4  21   0       18.10       22.55      1.81 o
   5  21   0        1.63        0.79      1.05 o
   0  22   0       71.59       58.25      3.98 o
   1  22   0       61.14       60.11      2.46 o
   2  22   0        7.76        8.08      1.59 o
   3  22   0        7.48       10.78      1.35 o
   4  22   0       87.92      102.35      3.41 o
   5  22   0        0.53        0.39      1.05 o
   1  23   0       30.04       31.40      2.67 o
   2  23   0       59.98       56.88      3.74 o
   3  23   0       87.95       93.80      4.13 o
   4  23   0       61.48       62.41      3.70 o
   0  24   0      127.65      123.19      6.21 o
   1  24   0       12.08       11.92      1.87 o
   2  24   0       27.49       29.21      2.67 o
   3  24   0      192.70      188.28      6.75 o
   4  24   0        0.59        1.86      1.21 o
   1  25   0        0.45        0.49      1.85 o
   2  25   0        2.57        3.43      2.21 o
   3  25   0        9.88       17.28      2.34 o
   4  25   0        7.98        7.88      1.94 o
   0  26   0       49.21       50.55      4.88 o
   1  26   0        5.41        1.25      2.43 o
   2  26   0        0.01       -0.71      1.88 o
   3  26   0       16.98       24.47      2.75 o
   1  27   0       16.78       21.07      2.47 o
   2  27   0       43.80       45.03      4.82 o
   0  28   0        7.34       14.37      3.21 o
   1  28   0       22.87       15.53      3.30 o
   2  28   0        9.94        9.97      3.07 o
  -8   1   1       45.83       45.55      3.17 o
  -7   1   1        6.29        6.59      0.83 o
  -6   1   1       22.53       28.83      1.44 o
  -5   1   1        2.39        2.90      0.97 o
  -4   1   1       11.70       18.85      1.06 o
  -3   1   1     7814.41     8235.97    100.66 o
  -2   1   1        2.12        7.36      0.50 o
  -1   1   1     2568.53     2860.62     30.16 o
   0   1   1      577.64      626.28      9.62 o
   1   1   1      823.29      715.91      7.08 o
   2   1   1     1546.53     1561.07     20.97 o
   3   1   1        8.63        0.26      0.32 o
   4   1   1        1.33        0.48      0.38 o
   5   1   1       55.08       67.84      1.85 o
   6   1   1        0.41       -0.61      0.64 o
   7   1   1       85.50       92.09      2.77 o
  -8   2   1        9.82        8.12      1.75 o
  -7   2   1        0.04       -0.62      0.62 o
  -6   2   1       21.39       23.16      1.43 o
  -5   2   1        0.44        0.30      0.68 o
  -4   2   1      114.34      153.56      2.79 o
  -3   2   1      137.07      225.90      6.29 o
  -2   2   1     6508.69     6323.10    206.46 o
  -1   2   1      164.96      165.61      2.05 o
   0   2   1      390.07      366.51      4.69 o
   1   2   1     7967.73     7612.97    205.24 o
   2   2   1     1136.19      969.34      8.77 o
   3   2   1      477.61      579.21      5.18 o
   4   2   1       90.58       95.09      1.70 o
   5   2   1       13.01       15.48      1.16 o
   6   2   1       20.46       21.53      1.36 o
   7   2   1        9.82       10.43      1.43 o
  -8   3   1        7.99        8.14      1.21 o
  -7   3   1       58.27       64.21      2.07 o
  -6   3   1        8.53       10.03      1.44 o
  -5   3   1      102.99      106.93      2.53 o
  -4   3   1      686.89      727.93     10.59 o
  -3   3   1       12.59       12.48      0.91 o
  -2   3   1     1268.14     1397.09     17.49 o
  -1   3   1      243.02      211.29      2.27 o
   0   3   1     3889.20     3775.28     57.17 o
   1   3   1       85.50       83.17      1.28 o
   2   3   1       53.65       45.30      0.87 o
   3   3   1     1912.34     1971.21     17.61 o
   4   3   1       76.42       81.31      1.60 o
   5   3   1       24.13       24.99      1.31 o
   6   3   1       92.77       94.35      2.49 o
   7   3   1        0.86        0.23      0.94 o
  -8   4   1        2.15        3.27      1.04 o
  -7   4   1        2.47        2.50      0.78 o
  -6   4   1       12.25        9.06      1.40 o
  -5   4   1        0.19       -0.37      0.55 o
  -4   4   1       34.78       36.64      1.88 o
  -3   4   1      744.58      817.41      8.69 o
  -2   4   1      380.35      407.38      5.53 o
  -1   4   1     1167.34     1315.65     20.18 o
   0   4   1     1150.52     1179.44     14.67 o
   1   4   1      989.80      983.89     10.90 o
   2   4   1      233.96      257.71      3.31 o
   3   4   1      293.04      285.39      3.11 o
   4   4   1        3.07        3.82      0.56 o
   5   4   1      140.73      129.96      2.72 o
   6   4   1        1.40        0.93      0.69 o
   7   4   1        6.87        4.81      1.13 o
  -7   5   1       37.83       45.08      1.89 o
  -6   5   1        2.07        1.32      0.55 o
  -5   5   1       53.31       56.93      2.04 o
  -4   5   1      270.49      268.76      3.84 o
  -3   5   1      487.02      397.13      4.11 o
  -2   5   1      779.03      803.56     11.39 o
  -1   5   1      421.77      377.70      5.27 o
   0   5   1        2.95       -0.20      0.20 o
   1   5   1     9494.30    10242.58     97.67 o
   2   5   1      340.11      325.47      3.63 o
   3   5   1     1116.67     1098.96     10.20 o
   4   5   1      203.95      222.59      3.17 o
   5   5   1        2.26        3.01      0.94 o
   6   5   1       22.36       21.41      1.49 o
   7   5   1       20.35       23.79      1.85 o
  -7   6   1        9.92       11.85      1.16 o
  -6   6   1        4.96        6.65      0.78 o
  -5   6   1       83.85       96.12      2.01 o
  -4   6   1       41.03       39.30      1.11 o
  -3   6   1      291.17      264.73      3.43 o
  -2   6   1        9.06       -0.02      0.21 o
  -1   6   1     2522.91     2520.67     31.36 o
   0   6   1      976.42      936.69      7.83 o
   1   6   1        3.26        0.90      0.22 o
   2   6   1     3288.52     3423.14     32.71 o
   3   6   1      125.90      112.19      1.96 o
   4   6   1      530.54      587.64      6.80 o
   5   6   1      683.42      697.31      8.11 o
   6   6   1       11.01       14.36      1.33 o
   7   6   1       45.21       40.27      2.92 o
  -7   7   1        3.10        1.79      0.84 o
  -6   7   1        2.03        1.25      0.59 o
  -5   7   1      150.86      155.21      2.83 o
  -4   7   1      492.91      522.43      7.43 o
  -3   7   1        6.89        4.84      0.36 o
  -2   7   1        0.35        0.20      0.15 o
  -1   7   1      458.40      136.47      4.30 o
   0   7   1     3825.14     3561.32     28.91 o
   1   7   1     1769.06     1778.47     19.12 o
   2   7   1       49.37       54.21      0.99 o
   3   7   1      232.41      257.44      3.95 o
   4   7   1     1449.41     1496.97     15.51 o
   5   7   1       62.78       61.22      1.92 o
   6   7   1       11.37        7.69      1.13 o
   7   7   1        4.25        4.17      1.22 o
  -7   8   1        0.11        0.17      0.80 o
  -6   8   1        0.35       -0.56      0.56 o
  -5   8   1       12.40       10.43      0.89 o
  -4   8   1       20.31       20.98      1.26 o
  -3   8   1       24.96       22.64      1.47 o
  -2   8   1       32.00       25.96      0.80 o
  -1   8   1       11.30       20.06      0.89 o
   0   8   1       13.34        7.97      0.45 o
   1   8   1       76.49      113.95      1.49 o
   2   8   1      102.77      114.94      1.74 o
   3   8   1       20.05       17.05      0.93 o
   4   8   1       13.27       12.24      1.14 o
   5   8   1        5.30        6.92      0.85 o
   6   8   1        3.68        3.87      1.01 o
   7   8   1       21.72       23.26      1.91 o
  -7   9   1       37.51       38.01      2.06 o
  -6   9   1        2.47        0.78      0.68 o
  -5   9   1      194.32      193.49      3.47 o
  -4   9   1     1218.80     1207.55     14.30 o
  -3   9   1        5.65        8.46      1.46 o
  -2   9   1        0.01        0.19      0.18 o
  -1   9   1      937.92      867.32      8.97 o
   0   9   1     5883.23     5557.46     42.29 o
   1   9   1     1432.97     1517.01     13.68 o
   2   9   1        0.89        0.61      0.26 o
   3   9   1     1901.28     1871.89     24.29 o
   4   9   1      392.10      418.83      6.02 o
   5   9   1        2.24        5.60      0.94 o
   6   9   1       92.49       88.20      4.88 o
   7   9   1        0.60        0.71      1.05 o
  -7  10   1        8.38        3.69      1.13 o
  -6  10   1      149.73      143.95      3.93 o
  -5  10   1      171.03      171.68      3.28 o
  -4  10   1        0.02        0.84      0.65 o
  -3  10   1      803.20      796.72      9.67 o
  -2  10   1        1.60        1.63      0.42 o
  -1  10   1      127.76      135.94      2.07 o
   0  10   1      165.78      189.06      3.18 o
   1  10   1     4858.14     4904.70    140.08 o
   2  10   1      101.99      108.39      1.59 o
   3  10   1        6.28        4.32      1.57 o
   4  10   1      846.83      843.76     10.69 o
   5  10   1      240.73      249.03      4.37 o
   6  10   1        3.96        1.92      0.96 o
   7  10   1        2.16        3.10      1.17 o
  -7  11   1        3.03        3.74      1.12 o
  -6  11   1       10.28        8.11      1.03 o
  -5  11   1        6.60        8.78      0.95 o
  -4  11   1      213.89      216.78      3.81 o
  -3  11   1      318.18      331.04      4.89 o
  -2  11   1      254.25      232.71      4.97 o
  -1  11   1      743.00      741.63      6.13 o
   0  11   1     2732.65     2820.67     23.12 o
   1  11   1        0.05        0.47      0.27 o
   2  11   1       14.83       18.74      1.10 o
   3  11   1      166.82      176.32      4.13 o
   4  11   1        3.71        2.60      0.76 o
   5  11   1        6.90        9.15      1.05 o
   6  11   1        7.89        9.73      1.35 o
   7  11   1        7.45        6.68      1.37 o
  -7  12   1        0.16        0.29      0.96 o
  -6  12   1       32.12       33.32      1.73 o
  -5  12   1        3.99        3.09      0.79 o
  -4  12   1      206.51      214.93      3.85 o
  -3  12   1       19.18       22.12      1.69 o
  -2  12   1       15.00       13.30      0.88 o
  -1  12   1      192.55      172.04      1.84 o
   0  12   1       78.44       73.64      1.44 o
   1  12   1      386.97      385.20      4.12 o
   2  12   1       42.80       46.86      1.28 o
   3  12   1      102.42      111.00      2.61 o
   4  12   1       46.10       44.67      1.79 o
   5  12   1       64.12       63.77      2.18 o
   6  12   1        4.08        3.90      1.17 o
  -7  13   1        3.97        3.29      1.14 o
  -6  13   1        0.38        0.63      0.77 o
  -5  13   1      147.15      143.57      3.22 o
  -4  13   1      160.07      154.50      3.21 o
  -3  13   1      912.50      831.62      9.29 o
  -2  13   1       62.21       58.71      2.00 o
  -1  13   1     1961.27     1898.68     14.88 o
   0  13   1     4787.85     4652.18     35.44 o
   1  13   1        7.15        9.54      0.85 o
   2  13   1      304.91      269.90      3.73 o
   3  13   1       61.25       56.62      1.87 o
   4  13   1      578.98      575.68      8.10 o
   5  13   1        0.55        1.84      0.86 o
   6  13   1        1.91        2.21      0.97 o
  -7  14   1       28.01       22.60      1.97 o
  -6  14   1        0.02       -0.75      0.76 o
  -5  14   1       54.50       58.15      2.36 o
  -4  14   1       81.24       87.24      2.39 o
  -3  14   1       42.16       31.98      1.51 o
  -2  14   1      636.49      664.81      8.54 o
  -1  14   1      291.22      309.05      3.45 o
   0  14   1     1092.64     1134.38     18.21 o
   1  14   1      335.68      351.95      5.04 o
   2  14   1        0.74        1.09      0.52 o
   3  14   1       84.33       86.14      2.32 o
   4  14   1      134.04      132.03      3.22 o
   5  14   1       49.28       50.94      2.11 o
   6  14   1       54.47       51.17      2.22 o
  -6  15   1       22.99       19.25      1.74 o
  -5  15   1        0.33        0.71      0.77 o
  -4  15   1        0.46        2.25      1.05 o
  -3  15   1       43.52       51.39      1.61 o
  -2  15   1        0.53        0.38      0.53 o
  -1  15   1      155.31      153.46      2.36 o
   0  15   1       94.88       95.62      1.76 o
   1  15   1      141.29      123.17      2.29 o
   2  15   1        0.00        0.30      0.52 o
   3  15   1       47.03       50.67      2.54 o
   4  15   1        4.98        4.99      1.01 o
   5  15   1        4.25        4.25      1.01 o
   6  15   1        3.29        2.62      1.02 o
  -6  16   1        0.42        0.53      1.37 o
  -5  16   1        5.50        3.47      0.91 o
  -4  16   1        4.13        4.03      1.02 o
  -3  16   1       58.31       54.60      1.71 o
  -2  16   1       60.96       63.65      1.73 o
  -1  16   1      103.67      103.72      1.94 o
   0  16   1       30.43       27.50      1.01 o
   1  16   1      429.57      433.99      5.47 o
   2  16   1        6.96        9.23      0.83 o
   3  16   1        0.48        1.10      0.76 o
   4  16   1        0.21       -0.22      0.78 o
   5  16   1       17.83       15.74      1.47 o
   6  16   1        5.82        3.57      1.12 o
  -6  17   1       15.73       14.09      1.46 o
  -5  17   1        3.19        1.29      0.89 o
  -4  17   1      186.15      158.50      4.57 o
  -3  17   1       28.35       23.33      1.55 o
  -2  17   1      115.01      116.01      2.41 o
  -1  17   1      409.58      374.02      5.37 o
   0  17   1      709.20      675.01      8.68 o
   1  17   1      335.01      333.83      5.13 o
   2  17   1       76.43       63.36      1.76 o
   3  17   1      381.80      347.28      5.74 o
   4  17   1       17.63       16.33      1.45 o
   5  17   1       24.35       21.42      2.29 o
   6  17   1        4.13        2.38      1.04 o
  -6  18   1        9.86        6.24      1.23 o
  -5  18   1        1.06       -0.79      0.79 o
  -4  18   1       50.35       50.40      3.01 o
  -3  18   1        0.19        0.00      0.69 o
  -2  18   1       11.43       12.68      1.02 o
  -1  18   1       29.63       30.15      1.24 o
   0  18   1       20.91       26.17      1.42 o
   1  18   1       71.99       63.97      2.06 o
   2  18   1      151.22      160.11      3.51 o
   3  18   1       30.22       34.88      2.36 o
   4  18   1       36.22       38.05      2.69 o
   5  18   1       60.85       56.22      2.51 o
  -6  19   1        0.05       -0.20      0.89 o
  -5  19   1        3.31        2.91      1.06 o
  -4  19   1        0.59        0.02      0.86 o
  -3  19   1        0.20        0.86      0.78 o
  -2  19   1        8.61       13.00      0.99 o
  -1  19   1        8.26        6.27      1.70 o
   0  19   1        0.67        0.28      0.93 o
   1  19   1       97.98       95.25      2.42 o
   2  19   1        1.63        4.00      0.89 o
   3  19   1        1.17        1.54      0.87 o
   4  19   1       26.17       30.06      1.99 o
   5  19   1        0.18        0.08      1.32 o
  -5  20   1        1.91        2.31      1.05 o
  -4  20   1       14.23       14.55      1.48 o
  -3  20   1       19.92       18.63      1.47 o
  -2  20   1       54.19       52.94      1.62 o
  -1  20   1       10.66       10.65      1.23 o
   0  20   1       34.39       36.03      2.20 o
   1  20   1        5.62        5.04      1.02 o
   2  20   1       61.24       61.61      2.21 o
   3  20   1        0.04       -0.26      0.82 o
   4  20   1       38.93       36.86      2.22 o
   5  20   1        1.00        2.78      1.13 o
  -5  21   1        8.79        6.60      1.34 o
  -4  21   1       54.69       48.81      2.78 o
  -3  21   1      163.04      157.73      3.35 o
  -2  21   1       53.64       53.89      2.37 o
  -1  21   1       48.18       56.06      2.95 o
   0  21   1      132.76      123.98      4.05 o
   1  21   1       88.63       96.52      2.99 o
   2  21   1        5.43        4.31      1.12 o
   3  21   1      140.20      134.90      6.16 o
   4  21   1       43.02       42.06      2.39 o
   5  21   1        1.01        1.70      1.10 o
  -5  22   1       21.85       21.82      1.93 o
  -4  22   1        0.38        2.10      1.01 o
  -3  22   1       28.18       32.75      1.81 o
  -2  22   1       34.04       37.64      2.51 o
  -1  22   1        1.34        2.04      0.96 o
   0  22   1        1.60        1.06      1.92 o
   1  22   1       37.94       49.35      2.30 o
   2  22   1       66.74       67.87      3.36 o
   3  22   1        0.27        2.06      1.06 o
   4  22   1       63.14       63.90      2.69 o
  -5  23   1        1.99        0.08      1.43 o
  -4  23   1        1.92        3.35      1.12 o
  -3  23   1        5.31        7.83      1.48 o
  -2  23   1        1.12       -0.23      0.88 o
  -1  23   1        0.98        1.89      1.24 o
   0  23   1       16.38       19.76      2.07 o
   1  23   1       19.63       22.16      2.20 o
   2  23   1        0.01        1.95      1.68 o
   3  23   1        2.22        5.81      2.32 o
   4  23   1        0.81        0.86      1.18 o
  -4  24   1        2.36        2.62      1.11 o
  -3  24   1        9.35        7.52      1.82 o
  -2  24   1        4.62        3.43      1.15 o
  -1  24   1        5.10        3.65      1.46 o
   0  24   1       39.24       43.19      2.99 o
   1  24   1       40.98       44.03      2.88 o
   2  24   1       38.23       32.59      3.03 o
   3  24   1        0.01        1.81      1.57 o
   4  24   1       23.85       28.62      2.44 o
  -4  25   1       39.64       40.17      4.92 o
  -3  25   1        6.24        6.72      1.84 o
  -2  25   1        0.90       -1.39      1.61 o
  -1  25   1       39.21       38.92      3.64 o
   0  25   1       62.61       77.97      3.66 o
   1  25   1       32.20       29.76      2.61 o
   2  25   1       12.40       20.74      3.46 o
   3  25   1       49.78       48.11      5.18 o
  -3  26   1        4.80        7.41      1.89 o
  -2  26   1       26.17       30.95      3.95 o
  -1  26   1        8.35       10.21      1.98 o
   0  26   1        8.77       13.78      2.13 o
   1  26   1       40.41       50.38      5.02 o
   2  26   1        9.75       10.98      2.89 o
   3  26   1        0.06       -1.41      1.41 o
  -3  27   1        1.13        2.53      1.70 o
  -2  27   1        1.29        1.59      2.10 o
  -1  27   1        0.45       -0.60      1.41 o
   0  27   1        0.26        1.23      1.51 o
   1  27   1        0.00       -1.81      1.81 o
   2  27   1        1.59        7.27      2.68 o
  -2  28   1       11.99       11.97      3.05 o
  -1  28   1       26.55       27.83      2.85 o
   0  28   1       38.02       42.04      3.34 o
   1  28   1        3.19        2.92      2.50 o
  -8   0   2       17.59       19.23      2.08 o
  -7   0   2        5.96        2.65      2.20 o
  -6   0   2      104.30       79.60      5.14 o
  -5   0   2      249.98      244.52      5.82 o
  -4   0   2     2776.90     3131.12     48.26 o
  -3   0   2       20.31        9.35      3.52 o
  -2   0   2     2125.31     2027.98     30.99 o
   1   0   2     3834.41     3884.75     58.00 o
   2   0   2      440.40      450.61      6.19 o
   3   0   2       64.71       48.35      1.76 o
   4   0   2     2478.02     2284.66     36.52 o
   5   0   2        7.69       10.13      3.40 o
   6   0   2       65.44       65.57      3.20 o
   7   0   2       36.98       36.51      5.76 o
  -8   1   2        1.68        0.97      1.58 o
  -7   1   2       34.95       35.52      1.86 o
  -6   1   2       20.87       26.90      3.80 o
  -5   1   2        2.10       -0.22      0.53 o
  -4   1   2       47.92       63.86      1.80 o
  -3   1   2      859.58      998.27     13.44 o
  -2   1   2      382.82      452.42      4.92 o
  -1   1   2        4.70        8.80      0.43 o
   0   1   2     7932.87     8418.61    118.30 o
   2   1   2      106.23      105.87      1.33 o
   3   1   2       90.03       74.19      1.18 o
   4   1   2      440.37      426.25      5.96 o
   5   1   2      337.33      336.89      5.30 o
   6   1   2        4.57        4.96      0.96 o
   7   1   2        6.21        4.87      1.22 o
  -8   2   2        3.26        2.00      0.84 o
  -7   2   2        3.16        3.83      0.92 o
  -6   2   2        4.48       10.98      1.78 o
  -5   2   2       17.48       20.87      1.27 o
  -4   2   2      137.89      171.60      4.13 o
  -3   2   2      268.14      274.09      5.67 o
  -2   2   2       31.88       31.27      0.84 o
  -1   2   2      521.78      487.88      5.57 o
   0   2   2      304.11      307.31      3.57 o
   1   2   2      771.28      863.32     13.37 o
   2   2   2       23.16       38.25      0.93 o
   3   2   2       60.19       52.76      1.32 o
   4   2   2      463.03      453.22      5.45 o
   5   2   2       38.66       51.82      4.33 o
   6   2   2        1.99        1.26      0.81 o
   7   2   2       11.62       11.08      1.54 o
  -8   3   2       12.47       13.08      1.25 o
  -7   3   2        9.92       11.60      1.39 o
  -6   3   2       60.89       58.58      2.00 o
  -5   3   2        0.41       -0.13      0.64 o
  -4   3   2       63.69       65.73      1.77 o
  -3   3   2       20.18       18.13      5.98 o
  -2   3   2      202.52      186.18      2.42 o
  -1   3   2     1156.21     1204.34     11.72 o
   0   3   2     8378.63     8592.11     91.42 o
   1   3   2     3732.31     3712.46     47.10 o
   2   3   2       84.43       86.27      1.55 o
   3   3   2      319.48      339.80      4.19 o
   4   3   2      381.00      380.36      4.75 o
   5   3   2      707.83      671.41      9.02 o
   6   3   2        2.30        2.00      0.87 o
   7   3   2        0.98       -0.99      0.99 o
  -8   4   2       42.40       46.27      2.94 o
  -7   4   2        7.03        7.28      1.25 o
  -6   4   2       67.79       56.84      2.07 o
  -5   4   2      243.17      230.19      3.24 o
  -4   4   2      287.84      276.57      4.23 o
  -3   4   2      712.51      839.55     14.80 o
  -2   4   2       43.10       52.26      1.20 o
  -1   4   2     2639.21     2659.63     23.21 o
   1   4   2       39.41       26.34      1.58 o
   2   4   2       66.49       24.14      1.23 o
   3   4   2     2139.86     2112.85     20.99 o
   4   4   2      104.35       79.09      2.39 o
   5   4   2        2.73        4.32      1.09 o
   6   4   2       30.65       33.37      1.92 o
   7   4   2       18.40       16.26      1.76 o
  -8   5   2        4.89        4.87      1.20 o
  -7   5   2        4.56        4.33      0.73 o
  -6   5   2        0.54       -0.27      0.75 o
  -5   5   2       43.92       40.64      1.44 o
  -4   5   2        2.59        3.53      0.48 o
  -3   5   2      555.25      632.68      6.16 o
  -2   5   2      673.26      689.25      7.07 o
  -1   5   2      342.81      427.52      4.15 o
   0   5   2     3142.71     3259.01     31.22 o
   1   5   2     2020.37     2192.01     27.24 o
   2   5   2      195.96      202.46      2.67 o
   3   5   2      110.97      107.56      2.12 o
   4   5   2      717.37      693.62      7.88 o
   5   5   2        0.02       -0.20      0.78 o
   6   5   2        1.35        0.53      0.85 o
   7   5   2       75.66       79.45      3.10 o
  -8   6   2        0.08       -0.14      0.82 o
  -7   6   2        0.32        0.82      0.66 o
  -6   6   2       30.16       28.13      2.20 o
  -5   6   2       16.21       17.86      1.41 o
  -4   6   2       85.18       97.06      1.59 o
  -3   6   2      124.58      131.66      2.22 o
  -2   6   2      177.37      159.41      3.62 o
  -1   6   2      438.64      405.71      4.01 o
   0   6   2      771.55      708.49      7.30 o
   1   6   2      137.30      184.81      2.24 o
   2   6   2       80.36      102.18      1.92 o
   4   6   2       45.44       53.41      3.73 o
   5   6   2        2.26        4.29      0.98 o
   6   6   2        0.00       -0.40      0.81 o
   7   6   2        4.25        4.22      1.31 o
  -8   7   2        2.73        2.24      0.92 o
  -7   7   2       17.65       15.75      1.26 o
  -6   7   2        0.33       -0.63      0.94 o
  -5   7   2      136.36      123.67      2.55 o
  -4   7   2       43.04       20.35      1.82 o
  -3   7   2      416.07      429.50      4.09 o
  -2   7   2       44.49       60.00      3.85 o
   0   7   2      337.85      386.23      3.61 o
   1   7   2     2941.00     3032.44     26.65 o
   2   7   2      733.34      726.43      8.72 o
   3   7   2        6.31        6.25      1.46 o
   4   7   2     2289.39     2279.93     23.03 o
   5   7   2        7.36        6.23      1.05 o
   6   7   2        2.85        2.20      0.95 o
   7   7   2       49.66       49.14      2.60 o
  -7   8   2       20.75       28.20      1.77 o
  -6   8   2       16.61       18.90      1.31 o
  -5   8   2      310.59      306.65      5.19 o
  -4   8   2      227.79      239.86      3.42 o
  -3   8   2     1075.32     1038.42     10.21 o
  -2   8   2       32.67       46.20      1.17 o
  -1   8   2      240.50      234.06      3.12 o
   0   8   2     2539.07     2902.90     23.84 o
   1   8   2     5135.02     5509.86     48.14 o
   2   8   2      471.76      485.34      4.91 o
   3   8   2     1938.60     1089.27     26.10 o
   4   8   2       30.29       34.55      3.49 o
   5   8   2        5.14        6.44      1.08 o
   6   8   2       29.95       30.31      1.99 o
   7   8   2        0.11        0.40      1.06 o
  -7   9   2        1.10        1.26      0.95 o
  -6   9   2       27.51       27.82      1.39 o
  -5   9   2        2.12        1.40      0.67 o
  -4   9   2        0.02       -0.06      0.75 o
  -3   9   2        1.02        2.31      0.37 o
  -2   9   2      110.18       80.21      2.02 o
  -1   9   2        5.83        5.01      0.49 o
   0   9   2       95.69      108.98      1.46 o
   1   9   2      156.90      164.89      2.05 o
   2   9   2     1014.26     1057.25      9.91 o
   3   9   2      441.81      435.38     13.39 o
   4   9   2       10.81       12.52      1.05 o
   5   9   2       10.37        9.55      1.44 o
   6   9   2        0.76        1.80      0.97 o
   7   9   2        2.90        0.42      1.01 o
  -7  10   2        0.53        0.78      0.87 o
  -6  10   2       13.97       13.27      1.11 o
  -5  10   2       17.55       23.00      1.67 o
  -4  10   2        2.93        5.66      1.43 o
  -3  10   2        6.72        7.13      0.77 o
  -2  10   2        0.09        0.11      0.34 o
  -1  10   2        6.10        7.16      0.41 o
   0  10   2     1127.71     1097.13     10.17 o
   1  10   2        0.66        0.47      0.37 o
   2  10   2        5.73        4.49      0.51 o
   3  10   2      191.17      208.59      4.38 o
   4  10   2       16.98       17.17      1.20 o
   5  10   2        0.11        0.05      0.71 o
   6  10   2        5.57        5.42      1.20 o
  -7  11   2       15.38       15.14      1.37 o
  -6  11   2       80.88       83.85      2.34 o
  -5  11   2        8.02       11.16      0.99 o
  -4  11   2       20.78       24.52      1.41 o
  -3  11   2        0.16       -0.04      0.45 o
  -2  11   2      302.66      298.75      4.25 o
  -1  11   2        4.32        4.99      0.38 o
   0  11   2       60.34       70.76      1.21 o
   1  11   2      435.74      377.79      4.11 o
   2  11   2      489.43      468.03      4.91 o
   3  11   2      514.79      520.21      7.16 o
   4  11   2        5.19        4.75      0.89 o
   5  11   2       81.50       78.53      2.40 o
   6  11   2        0.39        0.25      1.17 o
  -7  12   2       46.29       50.45      2.07 o
  -6  12   2        6.60        8.76      1.06 o
  -5  12   2       53.22       50.56      2.05 o
  -4  12   2      588.12      589.62      7.04 o
  -3  12   2       34.31       24.56      1.31 o
  -2  12   2      134.84      121.37      2.14 o
  -1  12   2     1247.43     1426.06     11.43 o
   0  12   2      321.88      283.96      3.32 o
   1  12   2      486.19      502.63      4.82 o
   2  12   2      398.07      393.21      5.63 o
   3  12   2        0.75       -0.06      0.60 o
   4  12   2      239.00      215.98      4.08 o
   5  12   2        0.55        1.01      0.81 o
   6  12   2       13.27       17.38      1.80 o
  -7  13   2        1.60        3.29      0.95 o
  -6  13   2        6.63        8.30      1.05 o
  -5  13   2        4.52        7.84      0.99 o
  -4  13   2       10.68       14.06      1.14 o
  -3  13   2      242.32      228.20      3.71 o
  -2  13   2       17.25       14.91      0.81 o
  -1  13   2       44.14       42.04      1.22 o
   0  13   2      954.72      972.60      9.38 o
   1  13   2       14.72       16.08      0.71 o
   2  13   2       26.66       29.82      1.83 o
   3  13   2       24.24       24.48      1.43 o
   4  13   2        0.05        0.16      0.76 o
   5  13   2       46.11       42.69      2.00 o
   6  13   2        1.38        0.24      1.05 o
  -7  14   2        0.66        1.34      0.96 o
  -6  14   2        3.15        4.09      0.91 o
  -5  14   2        3.45        6.62      0.97 o
  -4  14   2       39.05       50.01      1.84 o
  -3  14   2      148.47      169.98      2.94 o
  -2  14   2       46.52       45.24      1.28 o
  -1  14   2       81.93       85.02      1.33 o
   0  14   2       20.18       17.85      0.97 o
   1  14   2      502.85      457.74      6.22 o
   2  14   2        8.21       10.27      0.97 o
   3  14   2        1.60        2.65      0.78 o
   4  14   2       44.15       40.23      3.14 o
   5  14   2        0.02        1.03      0.89 o
   6  14   2        0.73        0.18      1.10 o
  -7  15   2        1.47        2.45      0.93 o
  -6  15   2        3.58        5.38      1.60 o
  -5  15   2        0.28        0.30      0.75 o
  -4  15   2       19.34       15.58      1.25 o
  -3  15   2      134.85      150.67      2.78 o
  -2  15   2      392.72      383.11      4.60 o
  -1  15   2        6.17        6.20      0.62 o
   0  15   2      536.62      469.09      6.16 o
   1  15   2      177.11      168.76      3.13 o
   2  15   2      143.10      130.60      2.89 o
   3  15   2        0.68        0.84      0.85 o
   4  15   2       39.61       45.58      2.25 o
   5  15   2      146.54      153.99      3.71 o
   6  15   2        4.85        3.54      1.58 o
  -6  16   2        9.95        7.46      1.14 o
  -5  16   2       18.70       22.28      1.55 o
  -4  16   2        5.71        4.44      0.92 o
  -3  16   2      365.91      340.83      4.81 o
  -2  16   2        5.42        1.22      0.55 o
  -1  16   2      319.78      327.79      4.51 o
   0  16   2     1110.03     1161.67     12.26 o
   1  16   2      248.60      241.39      3.61 o
   2  16   2       25.23       22.88      1.42 o
   3  16   2      245.50      256.49      4.68 o
   4  16   2       46.59       51.33      2.21 o
   5  16   2        0.72        2.73      1.06 o
   6  16   2       39.89       40.78      3.99 o
  -6  17   2        8.26        8.42      1.21 o
  -5  17   2        1.06       -0.76      0.76 o
  -4  17   2       42.02       40.49      1.95 o
  -3  17   2       21.47       20.32      1.16 o
  -2  17   2      182.92      170.58      2.82 o
  -1  17   2        0.43        0.72      0.52 o
   0  17   2        2.38        2.78      0.75 o
   1  17   2      425.78      454.22      5.78 o
   2  17   2        3.17        0.70      0.71 o
   3  17   2       52.67       67.32      2.31 o
   4  17   2      120.18      108.15      3.09 o
   5  17   2        4.39        4.29      1.16 o
  -6  18   2        5.22        7.06      1.19 o
  -5  18   2        1.32        0.50      0.90 o
  -4  18   2       19.38       22.15      1.56 o
  -3  18   2       14.46       15.89      1.08 o
  -2  18   2       12.14       12.73      0.96 o
  -1  18   2      225.05      227.54      3.22 o
   0  18   2      146.25      140.03      2.94 o
   1  18   2        0.33        1.34      0.67 o
   2  18   2       25.84       30.92      1.72 o
   3  18   2       14.83       22.16      1.59 o
   4  18   2        5.13        8.72      1.33 o
   5  18   2       12.15       11.19      2.82 o
  -6  19   2        0.41       -1.04      1.06 o
  -5  19   2        2.69        1.23      0.92 o
  -4  19   2       25.88       28.17      1.95 o
  -3  19   2       23.85       24.50      1.30 o
  -2  19   2      151.56      145.84      2.99 o
  -1  19   2       27.51       36.82      1.95 o
   0  19   2      130.07      126.58      3.93 o
   1  19   2      480.21      472.72      6.75 o
   2  19   2       35.58       34.74      1.87 o
   3  19   2        0.75        2.37      0.97 o
   4  19   2      181.02      202.09      7.04 o
   5  19   2       30.12       31.07      2.11 o
  -6  20   2        2.66        1.55      0.96 o
  -5  20   2       63.21       53.93      2.40 o
  -4  20   2       25.59       24.29      1.57 o
  -3  20   2       27.08       23.49      1.31 o
  -2  20   2       21.61       22.09      1.20 o
  -1  20   2       71.38       65.41      2.41 o
   0  20   2      190.72      197.46      5.19 o
   1  20   2       35.31       45.91      2.08 o
   2  20   2       58.86       62.46      3.31 o
   3  20   2      169.48      186.14      4.18 o
   4  20   2       10.49       14.24      1.63 o
   5  20   2       10.17        7.69      1.38 o
  -5  21   2        0.05        0.18      0.88 o
  -4  21   2        2.95        3.07      0.98 o
  -3  21   2       21.20       16.12      1.31 o
  -2  21   2       10.52        9.33      1.13 o
  -1  21   2       14.63       14.92      1.46 o
   0  21   2        7.53        4.76      1.32 o
   1  21   2        0.17        0.20      0.85 o
   2  21   2       23.04       24.72      1.95 o
   3  21   2       23.23       28.82      1.96 o
   4  21   2        0.24       -0.95      0.95 o
   5  21   2        1.67       -0.32      2.33 o
  -5  22   2       40.28       41.09      2.20 o
  -4  22   2        8.57       10.07      1.28 o
  -3  22   2        0.09        0.08      0.77 o
  -2  22   2        5.65        8.44      1.53 o
  -1  22   2       15.17       13.38      1.82 o
   0  22   2       91.49       95.52      3.67 o
   1  22   2        3.22        4.32      1.81 o
   2  22   2       13.21       19.71      2.23 o
   3  22   2       84.51       96.09      3.80 o
   4  22   2        8.88       11.71      1.58 o
  -5  23   2        2.03        2.50      1.09 o
  -4  23   2       70.97       69.89      3.53 o
  -3  23   2       18.88       16.48      1.78 o
  -2  23   2        3.75        3.28      1.08 o
  -1  23   2        0.09       -0.43      1.62 o
   0  23   2        1.73       -0.27      1.14 o
   1  23   2      143.04      142.06      6.82 o
   2  23   2       61.56       61.78      5.13 o
   3  23   2       38.91       45.03      5.28 o
   4  23   2       37.30       29.12      2.17 o
  -4  24   2       94.25       95.34      4.68 o
  -3  24   2       28.64       25.46      4.84 o
  -2  24   2        1.91        0.86      1.01 o
  -1  24   2       23.50       20.87      2.24 o
   0  24   2       16.44       19.03      6.15 o
   1  24   2       34.21       30.40      3.83 o
   2  24   2       35.42       36.28      6.41 o
   3  24   2       10.37        8.82      2.06 o
  -4  25   2        3.85        3.89      1.70 o
  -3  25   2        9.98        7.96      1.85 o
  -2  25   2        6.19        6.73      2.67 o
  -1  25   2        2.94        1.48      1.46 o
   0  25   2        0.35       -0.58      1.82 o
   1  25   2        7.48        8.51      2.63 o
   2  25   2        0.15       -1.44      1.88 o
   3  25   2        4.45        7.06      4.09 o
  -3  26   2        3.50        5.58      2.54 o
  -2  26   2        2.64        0.54      1.37 o
  -1  26   2       17.62       17.58      2.29 o
   0  26   2       11.25        5.73      1.67 o
   1  26   2        6.65        4.52      2.59 o
   2  26   2       16.78       10.60      3.05 o
   3  26   2       17.72       17.97      3.41 o
  -3  27   2       48.45       51.74     10.54 o
  -2  27   2        0.83        1.52      2.13 o
  -1  27   2        5.08        4.96      2.01 o
   0  27   2       25.64       19.84      2.44 o
   1  27   2       11.48        7.39      2.92 o
   2  27   2       13.88       12.89      3.14 o
  -2  28   2        3.84        3.43      2.28 o
  -1  28   2       12.26       15.17      2.35 o
   0  28   2       22.38       21.65      2.64 o
   1  28   2        0.35       -0.28      2.12 o
  -8   1   3       42.53       39.62      3.42 o
  -7   1   3        8.67       12.18      2.13 o
  -6   1   3        4.84        7.01      1.15 o
  -5   1   3      104.25      105.30      2.51 o
  -4   1   3      513.74      568.19      7.42 o
  -3   1   3      292.77      342.51      3.86 o
  -2   1   3     1300.26     1418.02     14.06 o
  -1   1   3       64.89       58.87      1.13 o
   0   1   3     1645.65     1620.58     17.38 o
   1   1   3     5171.52     3217.96     69.43 o
   2   1   3       64.30       50.82      1.04 o
   3   1   3      184.69      182.21      2.43 o
   4   1   3       33.20       48.68      1.75 o
   5   1   3        1.01        2.23      1.47 o
   6   1   3      121.55      124.49      4.90 o
   7   1   3        1.78        2.39      1.46 o
  -8   2   3       41.08       41.75      2.19 o
  -7   2   3       20.20       19.15      2.54 o
  -6   2   3        0.12        0.56      0.85 o
  -5   2   3       74.45       68.85      2.03 o
  -4   2   3        7.37        2.17      0.61 o
  -3   2   3     1260.29     1303.59     14.79 o
  -2   2   3      702.98      757.61      7.72 o
  -1   2   3      208.69      199.07      3.84 o
   0   2   3     2082.80     2003.92     19.24 o
   2   2   3     2603.74     2476.86     97.03 o
   3   2   3      116.56      138.17      2.44 o
   4   2   3       77.10       92.23      2.33 o
   5   2   3      417.98      425.04      6.52 o
   6   2   3        0.01        0.35      0.87 o
   7   2   3       77.69       79.85      3.29 o
  -8   3   3        7.54        7.79      1.31 o
  -7   3   3        0.66       -0.75      2.63 o
  -6   3   3       42.22       36.11      2.20 o
  -5   3   3       13.90       17.75      1.23 o
  -4   3   3      106.37      123.22      2.25 o
  -3   3   3      471.63      582.01      7.24 o
  -2   3   3        8.85        7.47      0.45 o
  -1   3   3      516.93      474.32      5.57 o
   0   3   3        0.17        0.31      0.27 o
   1   3   3       49.56       14.83      1.32 o
   2   3   3      160.53      171.53      2.69 o
   3   3   3       79.09       78.70      4.46 o
   4   3   3      149.62      151.67      3.11 o
   5   3   3      107.74      101.71      2.71 o
   6   3   3       12.21       13.41      1.38 o
   7   3   3        3.83        4.85      1.37 o
  -8   4   3       18.07       19.27      1.78 o
  -7   4   3        8.47        4.14      1.93 o
  -6   4   3        5.88       10.59      1.17 o
  -5   4   3        1.39        1.57      0.84 o
  -4   4   3      158.42      211.94      3.16 o
  -3   4   3      119.18      135.61      1.61 o
  -1   4   3       37.39       49.68      0.93 o
   0   4   3      904.42      881.38      8.06 o
   1   4   3       95.11      131.11      3.05 o
   2   4   3       27.68       35.37      1.42 o
   3   4   3       14.14       13.98      1.94 o
   4   4   3      180.09      167.70      3.47 o
   5   4   3        4.80        4.08      0.89 o
   6   4   3       18.60       14.77      1.55 o
   7   4   3       18.89       20.27      2.01 o
  -8   5   3       24.34       25.25      2.26 o
  -7   5   3       10.00       12.24      1.47 o
  -6   5   3        7.93        8.94      1.27 o
  -5   5   3      243.01      231.98      3.24 o
  -4   5   3      151.07      143.84      1.83 o
  -3   5   3     1795.85     2041.55     16.95 o
  -2   5   3      134.20      113.68      2.00 o
  -1   5   3      103.71       89.40      1.46 o
   0   5   3     4048.62     4425.41     38.49 o
   1   5   3       22.58       53.40      1.13 o
   2   5   3      382.61      368.87      4.81 o
   3   5   3      264.59      255.76      5.28 o
   4   5   3       17.49       17.87      2.17 o
   5   5   3        0.91        1.80      0.89 o
   6   5   3       36.61       39.16      2.97 o
   7   5   3       10.38       11.19      1.66 o
  -8   6   3       10.05        7.39      1.46 o
  -7   6   3       19.43       26.72      2.85 o
  -6   6   3       56.59       55.05      2.87 o
  -5   6   3       25.36       20.27      1.00 o
  -4   6   3     1130.84     1123.27      9.86 o
  -3   6   3        0.82        8.17      0.57 o
  -2   6   3      372.14      404.26      5.15 o
  -1   6   3      357.26      313.92      4.58 o
   0   6   3      106.08       61.78      0.90 o
   1   6   3    15878.94    16576.65    145.26 o
   2   6   3      114.99      136.46      2.13 o
   4   6   3     1598.13     1643.09     17.11 o
   5   6   3        0.43       -0.50      1.00 o
   6   6   3        1.53        3.00      1.05 o
   7   6   3        3.84        5.41      1.57 o
  -8   7   3        5.83        4.61      0.96 o
  -7   7   3        0.11       -0.26      0.57 o
  -6   7   3        9.05        8.72      1.32 o
  -5   7   3      277.81      283.41      4.51 o
  -4   7   3        1.81        3.72      0.50 o
  -3   7   3       81.02       76.98      1.47 o
  -2   7   3       63.03       51.57      0.99 o
  -1   7   3      472.45      403.08      5.05 o
   0   7   3     4389.92     4559.98     37.14 o
   1   7   3     1070.55     1125.86     10.35 o
   2   7   3      297.01      350.13      4.30 o
   4   7   3       60.84       61.56      1.77 o
   5   7   3       42.28       43.98      2.17 o
   6   7   3        1.99        1.73      1.42 o
  -8   8   3       11.65       10.39      1.18 o
  -7   8   3        2.81        3.06      0.83 o
  -6   8   3        3.71        7.49      1.48 o
  -5   8   3        2.68        3.27      0.89 o
  -4   8   3      132.68      116.85      2.73 o
  -3   8   3       84.20       92.75      2.11 o
  -2   8   3       33.41       26.46      0.71 o
  -1   8   3        0.05       -0.22      0.22 o
   0   8   3      109.52      135.46      1.69 o
   1   8   3       49.66       58.62      1.08 o
   2   8   3      350.85      374.41      5.19 o
   3   8   3       68.38       69.62      2.45 o
   4   8   3        2.52        4.07      0.79 o
   5   8   3        3.53        4.04      1.05 o
   6   8   3        3.79        6.92      1.27 o
  -8   9   3       11.88       11.30      3.71 o
  -7   9   3       24.09       21.37      1.32 o
  -6   9   3       95.18       95.14      2.52 o
  -5   9   3      214.42      197.87      3.83 o
  -4   9   3       23.04       18.40      3.03 o
  -3   9   3       35.23       47.84      1.22 o
  -2   9   3       13.53       40.33      0.89 o
  -1   9   3     1281.63     1182.86     10.96 o
   0   9   3     1597.36     1691.95     28.10 o
   1   9   3       88.15      113.75      1.63 o
   2   9   3      755.55      774.46      9.58 o
   3   9   3      333.53      337.00      4.47 o
   4   9   3       57.53       68.23      2.08 o
   5   9   3      100.60       97.25      3.20 o
   6   9   3        2.74        1.70      1.07 o
  -7  10   3       60.25       64.50      2.13 o
  -6  10   3        1.08        2.65      0.80 o
  -5  10   3       76.86       69.65      2.13 o
  -4  10   3      389.48      380.86      5.41 o
  -3  10   3        7.49        5.57      0.85 o
  -2  10   3      101.32      108.93      1.59 o
  -1  10   3       21.98       30.88      0.76 o
   0  10   3     4109.47     4328.82     41.89 o
   1  10   3        1.88        1.57      0.54 o
   2  10   3      255.57      311.20      5.01 o
   3  10   3      467.08      486.23      6.79 o
   4  10   3      464.69      484.35      7.02 o
   5  10   3      272.77      274.05      5.87 o
   6  10   3        0.51       -0.93      0.98 o
  -7  11   3        2.48        2.53      0.84 o
  -6  11   3       78.74       73.27      2.15 o
  -5  11   3       14.97       14.36      1.39 o
  -4  11   3       81.59       93.32      2.21 o
  -3  11   3      183.97      189.83      3.43 o
  -2  11   3       11.47        7.20      0.72 o
  -1  11   3      159.01      146.52      1.76 o
   0  11   3      158.76      138.20      2.01 o
   1  11   3      165.51      146.37      2.10 o
   2  11   3        5.50        5.90      0.60 o
   3  11   3       14.69       15.16      1.13 o
   4  11   3       54.56       60.42      3.44 o
   5  11   3       12.89        8.93      1.40 o
   6  11   3        6.74        3.89      1.26 o
  -7  12   3        4.85        7.13      1.05 o
  -6  12   3        7.61        9.76      1.10 o
  -5  12   3       32.79       32.79      1.57 o
  -4  12   3       48.24       49.23      1.72 o
  -3  12   3       10.46        9.26      0.92 o
  -2  12   3       25.63       30.77      1.14 o
  -1  12   3       32.71       32.58      0.82 o
   0  12   3      298.35      297.91      3.49 o
   1  12   3      161.22      194.67      2.36 o
   2  12   3        5.65        2.47      0.68 o
   3  12   3        3.30        3.99      0.82 o
   4  12   3       80.77       81.02      3.53 o
   5  12   3       22.70       25.76      1.70 o
   6  12   3        2.53        4.07      1.30 o
  -7  13   3        1.38        0.51      1.06 o
  -6  13   3       53.86       54.60      2.06 o
  -5  13   3       98.22       80.60      2.30 o
  -4  13   3      144.00      124.09      2.49 o
  -3  13   3      112.52      113.28      2.29 o
  -2  13   3       18.81       13.99      0.79 o
  -1  13   3      611.68      581.83      5.21 o
   0  13   3      284.47      259.01      7.98 o
   1  13   3       15.67       21.73      1.00 o
   2  13   3       55.55       50.66      1.74 o
   3  13   3      477.41      514.92      7.40 o
   4  13   3       63.20       84.79      4.02 o
   5  13   3       31.99       28.25      1.81 o
   6  13   3       52.32       51.22      2.88 o
  -7  14   3        6.53        6.20      1.01 o
  -6  14   3       16.34       17.38      1.39 o
  -5  14   3       14.97       10.95      1.61 o
  -4  14   3       10.32       10.14      0.91 o
  -3  14   3      499.74      471.50      5.79 o
  -2  14   3      134.84      124.06      2.13 o
  -1  14   3       20.58       25.05      0.82 o
   0  14   3      115.61      121.85      1.82 o
   1  14   3      163.88      173.08      2.88 o
   2  14   3        2.42        0.04      0.59 o
   3  14   3       65.61       74.91      2.32 o
   4  14   3      287.50      291.32      5.22 o
   5  14   3      128.43      129.03      3.38 o
   6  14   3        1.28        0.73      1.19 o
  -7  15   3        4.45        2.01      0.87 o
  -6  15   3        1.42        1.38      0.85 o
  -5  15   3        0.56       -0.71      0.71 o
  -4  15   3       62.58       56.84      2.08 o
  -3  15   3       57.27       63.71      1.85 o
  -2  15   3       56.54       50.95      1.42 o
  -1  15   3       85.18       79.16      1.62 o
   0  15   3       48.08       39.61      1.11 o
   1  15   3       75.69       70.27      1.73 o
   2  15   3        0.01       -0.52      0.58 o
   3  15   3        2.33        1.21      1.16 o
   4  15   3        0.06        0.09      1.37 o
   5  15   3        4.80        5.56      1.19 o
   6  15   3        0.63       -1.06      1.06 o
  -7  16   3        0.48        1.00      0.86 o
  -6  16   3        4.16        2.40      0.84 o
  -5  16   3       15.29       11.72      1.14 o
  -4  16   3       19.57       21.85      1.37 o
  -3  16   3       99.36       93.81      2.05 o
  -2  16   3        3.45        2.92      0.77 o
  -1  16   3       13.44       14.50      0.87 o
   0  16   3      348.57      369.90      4.81 o
   1  16   3        5.79       12.92      0.94 o
   2  16   3        4.55       10.90      1.10 o
   3  16   3        0.02       -0.52      0.74 o
   4  16   3       86.05       85.12      2.77 o
   5  16   3       23.13       22.47      1.80 o
  -6  17   3        4.26        0.61      0.83 o
  -5  17   3       12.37        9.97      1.14 o
  -4  17   3      125.75      122.23      2.80 o
  -3  17   3      306.11      299.83      4.16 o
  -2  17   3      585.45      575.37      6.46 o
  -1  17   3      183.06      178.54      2.72 o
   0  17   3      324.36      318.01      4.38 o
   1  17   3      120.92       88.19      2.07 o
   2  17   3        9.20       10.36      1.14 o
   3  17   3       66.91       67.80      2.39 o
   4  17   3       39.99       42.35      2.26 o
   5  17   3       11.97        9.27      1.40 o
  -6  18   3        0.81       -0.73      0.77 o
  -5  18   3       52.60       58.10      2.22 o
  -4  18   3       12.14       12.43      1.18 o
  -3  18   3       11.91       17.01      1.13 o
  -2  18   3      335.74      340.67      4.44 o
  -1  18   3      163.64      165.03      2.66 o
   0  18   3       47.55       45.14      2.00 o
   1  18   3      222.75      240.27      4.16 o
   2  18   3        1.42        0.90      0.77 o
   3  18   3       41.97       45.56      2.65 o
   4  18   3      134.88      142.63      4.38 o
   5  18   3        2.67        1.70      1.11 o
  -6  19   3        0.58        0.21      0.86 o
  -5  19   3       12.36       15.34      1.35 o
  -4  19   3        1.01        1.12      0.78 o
  -3  19   3       45.53       46.21      1.59 o
  -2  19   3       16.41       18.61      1.11 o
  -1  19   3        8.91        7.44      1.12 o
   0  19   3       47.33       47.74      2.43 o
   1  19   3        0.83        0.61      0.70 o
   2  19   3        0.70        1.56      0.82 o
   3  19   3       26.77       28.88      1.93 o
   4  19   3        8.34        9.74      1.66 o
   5  19   3        0.60        0.58      1.03 o
  -6  20   3        0.39        0.96      0.93 o
  -5  20   3        3.57        4.42      1.18 o
  -4  20   3       21.74       18.03      1.40 o
  -3  20   3       50.13       46.48      1.84 o
  -2  20   3       12.41       12.10      0.98 o
  -1  20   3        0.36       -0.24      0.80 o
   0  20   3        0.58       -0.42      0.88 o
   1  20   3      148.47      154.63     13.06 o
   2  20   3        2.67        5.42      1.26 o
   3  20   3       40.44       41.53      2.29 o
   4  20   3        6.15        6.78      1.39 o
  -5  21   3       56.12       60.09      2.38 o
  -4  21   3       46.02       43.16      2.03 o
  -3  21   3       53.83       46.89      1.74 o
  -2  21   3       21.84       21.74      1.73 o
  -1  21   3       87.29       83.68      2.81 o
   0  21   3       71.98       85.59      6.26 o
   1  21   3       91.14       83.71      3.73 o
   2  21   3      210.86      195.51      4.85 o
   3  21   3       44.07       42.53      2.38 o
   4  21   3        8.80       10.23      1.51 o
  -5  22   3        8.31       12.82      1.42 o
  -4  22   3       29.60       29.32      1.78 o
  -3  22   3        3.36        2.63      0.76 o
  -2  22   3        6.95        5.65      1.24 o
  -1  22   3       19.14       19.40      2.02 o
   0  22   3       34.38       45.35      2.62 o
   1  22   3       69.44       71.80      4.89 o
   2  22   3       46.74       48.99      3.10 o
   3  22   3       57.24       64.46      3.07 o
   4  22   3        4.22        3.44      1.30 o
  -5  23   3        0.89        1.61      1.08 o
  -4  23   3        0.19       -0.36      0.89 o
  -3  23   3       18.54       19.75      1.85 o
  -2  23   3       21.11       23.05      1.90 o
  -1  23   3        4.27        4.90      1.42 o
   0  23   3        7.17        8.30      1.62 o
   1  23   3        2.85        1.32      1.75 o
   2  23   3        3.12        4.75      2.02 o
   3  23   3        0.01       -1.93      1.98 o
   4  23   3        3.70        4.36      1.53 o
  -4  24   3        3.94        1.91      1.13 o
  -3  24   3        0.02       -0.57      1.16 o
  -2  24   3       19.39       22.85      1.95 o
  -1  24   3        0.34        0.05      1.22 o
   0  24   3       17.27       18.53      2.14 o
   1  24   3       24.86       18.39      3.23 o
   2  24   3        6.92        2.37      2.06 o
   3  24   3       11.23       11.83      2.15 o
  -4  25   3        0.01        0.30      1.41 o
  -3  25   3        1.03       -0.71      1.56 o
  -2  25   3        4.70        4.71      1.59 o
  -1  25   3       17.41       20.36      3.22 o
   0  25   3       39.61       29.22      2.61 o
   1  25   3        0.25       -0.38      1.94 o
   2  25   3       19.16       15.60      3.24 o
   3  25   3       24.66       21.97      5.23 o
  -3  26   3        7.60        7.39      1.80 o
  -2  26   3        0.24       -1.24      1.24 o
  -1  26   3        0.35       -0.49      1.35 o
   0  26   3       22.37       26.30      2.58 o
   1  26   3       19.11       18.15      3.64 o
   2  26   3        5.08        2.40      2.30 o
  -3  27   3        2.61        3.01      2.40 o
  -2  27   3        0.14       -1.21      1.40 o
  -1  27   3        0.26       -1.02      1.43 o
   0  27   3        0.25        0.50      2.42 o
   1  27   3        5.36        4.99      2.64 o
  -2  28   3        0.63       -0.53      1.47 o
  -1  28   3        0.93        1.82      1.68 o
   0  28   3        7.11        9.66      3.25 o
   1  28   3        9.63       11.77      3.25 o
  -8   0   4        1.61        2.08      2.28 o
  -7   0   4       41.93       36.07      5.59 o
  -6   0   4      303.43      295.21      5.96 o
  -5   0   4       31.15       23.69      1.68 o
  -4   0   4       94.66       89.62      2.51 o
  -3   0   4      858.83      923.91     12.60 o
  -2   0   4      250.24      295.77      6.09 o
  -1   0   4     6521.71     5831.95     83.82 o
   0   0   4     2941.33     2911.26     44.18 o
   1   0   4      153.56      176.82      2.95 o
   2   0   4       42.03       60.46      1.79 o
   4   0   4       21.61       12.39      4.22 o
   5   0   4      358.81      374.37      8.73 o
   6   0   4       31.62       27.28      2.65 o
  -8   1   4       13.11       12.21      2.36 o
  -7   1   4       18.49       24.05      1.84 o
  -6   1   4       32.22       24.55      1.77 o
  -5   1   4       30.78       28.94      1.27 o
  -4   1   4      204.96      235.23      3.18 o
  -3   1   4        3.58       13.56      1.39 o
  -1   1   4      682.35      755.63     15.68 o
   0   1   4      587.15      587.61      6.85 o
   1   1   4       13.17       16.18      0.55 o
   2   1   4        7.77       18.05      0.62 o
   4   1   4      766.74      743.13      9.87 o
   5   1   4      157.62      152.28      3.55 o
   6   1   4       38.17       33.12      2.04 o
  -8   2   4        0.47        4.11      1.83 o
  -7   2   4        1.54        1.75      0.98 o
  -6   2   4       41.16       43.57      2.78 o
  -5   2   4       39.59       35.42      1.40 o
  -4   2   4       23.37       24.49      1.06 o
  -3   2   4       99.77       85.00      1.50 o
  -2   2   4        0.16       -0.14      0.14 o
  -1   2   4       32.49       22.37      0.76 o
   0   2   4        8.35        9.57      0.51 o
   1   2   4      443.48      485.56      5.21 o
   2   2   4        6.08        6.96      0.54 o
   3   2   4       19.26       23.72      1.25 o
   4   2   4       18.48       28.50      2.90 o
   5   2   4        1.11        1.10      0.87 o
   6   2   4        2.01        2.37      1.04 o
  -8   3   4        5.49        5.17      1.10 o
  -7   3   4       39.93       46.67      3.71 o
  -6   3   4       48.32       40.88      1.57 o
  -5   3   4       18.75       20.78      1.15 o
  -4   3   4      531.55      574.24      6.18 o
  -3   3   4      220.82      248.07      2.60 o
  -2   3   4     1308.29     1287.94     38.81 o
  -1   3   4     2689.37     2654.06     28.47 o
   0   3   4     1375.62     1415.41     13.96 o
   1   3   4       89.09       70.17      1.21 o
   2   3   4      457.08      451.50      5.24 o
   3   3   4       51.09       40.25      1.54 o
   4   3   4     1971.21     1917.98     22.82 o
   5   3   4        6.62        6.93      1.14 o
   6   3   4        0.57        0.82      0.93 o
  -8   4   4       10.38       10.39      1.38 o
  -7   4   4        1.06        0.88      1.23 o
  -6   4   4       37.49       31.78      1.49 o
  -5   4   4      497.92      515.73      5.95 o
  -4   4   4       82.24       96.20      1.82 o
  -3   4   4       38.81       42.15      0.85 o
  -2   4   4     2865.57     2910.96     31.30 o
  -1   4   4       38.32        9.72      1.08 o
   0   4   4      266.96      243.30      2.73 o
   1   4   4      256.43      275.45      3.00 o
   2   4   4      225.46      202.60      2.85 o
   3   4   4      154.36      133.68      3.18 o
   4   4   4        0.03        0.50      0.84 o
   5   4   4       70.99       66.94      3.19 o
   6   4   4       19.42       18.18      1.79 o
  -8   5   4       19.81       21.01      3.46 o
  -7   5   4       13.83       13.93      1.26 o
  -6   5   4      109.42      109.45      2.50 o
  -5   5   4      137.06      108.04      1.82 o
  -4   5   4       16.60       11.30      0.53 o
  -3   5   4      475.07      506.84      4.80 o
  -2   5   4      307.36      382.40      4.46 o
  -1   5   4       99.98       98.64      3.50 o
   0   5   4      378.63      484.71      4.83 o
   1   5   4      271.71      322.28      3.43 o
   2   5   4      116.43      137.35      2.41 o
   3   5   4      666.69      643.66      8.30 o
   4   5   4        7.43        9.35      1.05 o
   5   5   4       25.70       22.23      1.57 o
   6   5   4        0.01       -0.77      0.97 o
  -8   6   4        2.52        1.99      1.30 o
  -7   6   4        3.20        4.12      1.04 o
  -6   6   4       16.57       16.93      1.28 o
  -5   6   4        0.08        0.59      0.92 o
  -4   6   4       11.51        9.21      0.56 o
  -3   6   4      417.73      421.72      4.77 o
  -2   6   4       29.08       32.42      0.84 o
  -1   6   4      129.92      112.42      2.18 o
   0   6   4        0.07       -0.11      0.22 o
   1   6   4     1089.98     1201.99     12.30 o
   2   6   4       56.63       55.97      1.37 o
   3   6   4       16.22       20.01      1.07 o
   4   6   4       11.50        9.74      1.05 o
   5   6   4       45.18       43.52      2.82 o
   6   6   4        0.01        0.85      1.06 o
  -8   7   4       19.90       23.73      2.06 o
  -7   7   4       55.04       58.81      2.64 o
  -6   7   4      120.54      109.37      3.36 o
  -5   7   4      540.85      539.28      6.74 o
  -4   7   4      185.74      179.05      4.60 o
  -3   7   4        2.31        4.30      0.44 o
  -2   7   4       47.47       56.56      1.22 o
  -1   7   4        5.39        1.08      0.31 o
   0   7   4     2686.05     2807.95     24.92 o
   1   7   4      873.12      849.29      8.07 o
   2   7   4      126.52      124.56      2.15 o
   3   7   4      936.46      906.49     10.01 o
   4   7   4        1.79       -0.28      0.59 o
   5   7   4      125.29      124.99      3.69 o
   6   7   4        3.05        0.98      1.08 o
  -8   8   4       60.69       65.55      2.21 o
  -7   8   4        6.86        7.09      1.16 o
  -6   8   4      143.59      146.98      3.87 o
  -5   8   4      318.67      292.10      4.34 o
  -4   8   4       21.86       28.08      1.17 o
  -3   8   4        5.43        3.15      0.57 o
  -2   8   4      212.83      259.48      3.06 o
  -1   8   4      297.58      323.56      3.87 o
   0   8   4     1164.19     1293.71     13.20 o
   1   8   4       53.62       63.11      1.40 o
   2   8   4      393.61      410.18      5.04 o
   3   8   4        0.04        0.36      0.56 o
   4   8   4       28.24       32.35      1.60 o
   5   8   4        4.41        2.48      1.82 o
   6   8   4       14.78       14.75      1.71 o
  -8   9   4        0.18        1.97      1.02 o
  -7   9   4       12.34       11.94      1.08 o
  -6   9   4        0.02        0.68      0.58 o
  -5   9   4        3.30        5.83      0.85 o
  -4   9   4      223.14      210.49      5.11 o
  -3   9   4        9.92       15.32      0.97 o
  -2   9   4      406.65      409.17      4.42 o
  -1   9   4      161.53      170.32      2.05 o
   0   9   4        0.51        0.15      0.26 o
   1   9   4      919.41      991.08      9.40 o
   2   9   4        2.57        1.45      0.48 o
   3   9   4        0.03       -0.50      0.50 o
   4   9   4       52.34       45.67      1.86 o
   5   9   4        2.40        2.81      1.14 o
   6   9   4        6.39        3.19      1.23 o
  -8  10   4        3.62        3.14      2.49 o
  -7  10   4        3.00        2.72      0.84 o
  -6  10   4        2.89        2.56      1.16 o
  -5  10   4       18.20       21.70      1.67 o
  -4  10   4       14.70       18.12      1.12 o
  -3  10   4        6.38        7.21      0.55 o
  -2  10   4       76.21       76.52      1.27 o
  -1  10   4       24.64       29.33      0.84 o
   0  10   4      119.10      105.47      2.60 o
   1  10   4      114.48      107.01      1.57 o
   2  10   4       31.83       33.60      1.21 o
   3  10   4        3.94        3.69      0.75 o
   4  10   4        1.97        2.54      0.89 o
   5  10   4        0.19        0.69      1.00 o
   6  10   4        0.83        0.66      1.25 o
  -7  11   4       36.55       41.36      1.75 o
  -6  11   4        7.94        8.78      1.02 o
  -5  11   4        0.01       -0.52      0.52 o
  -4  11   4      193.99      199.33      3.22 o
  -3  11   4      204.55      197.59      3.56 o
  -2  11   4       16.74       25.17      0.80 o
  -1  11   4        3.86        8.51      0.56 o
   0  11   4      125.88       89.18      1.44 o
   1  11   4      607.27      582.57      5.98 o
   2  11   4      534.01      532.17      6.39 o
   3  11   4      210.26      201.21      3.81 o
   4  11   4      226.67      222.38      4.27 o
   5  11   4       36.78       43.95      3.21 o
   6  11   4        0.20       -0.23      1.11 o
  -7  12   4        0.25       -0.38      0.83 o
  -6  12   4       42.85       46.60      1.95 o
  -5  12   4       16.82       20.84      1.34 o
  -4  12   4       34.51       36.21      1.43 o
  -3  12   4       66.72       69.92      2.02 o
  -2  12   4       59.91       59.45      1.34 o
  -1  12   4       39.08       48.67      1.16 o
   0  12   4       63.91       87.12      1.74 o
   1  12   4      227.65      218.15      3.20 o
   2  12   4      374.67      356.95      5.47 o
   3  12   4      149.49      159.60      4.66 o
   4  12   4        0.91        3.50      0.99 o
   5  12   4       56.52       63.85      2.91 o
   6  12   4       37.97       39.00      3.09 o
  -7  13   4        0.87        1.22      0.79 o
  -6  13   4        8.25        9.48      1.04 o
  -5  13   4       35.83       35.12      1.74 o
  -4  13   4       58.87       56.43      1.72 o
  -3  13   4        0.22        0.93      0.54 o
  -2  13   4       82.77       78.39      3.07 o
  -1  13   4      125.57      138.98      1.97 o
   0  13   4       61.47       66.17      1.40 o
   1  13   4      164.52      171.71      2.44 o
   2  13   4       65.59       74.38      2.15 o
   3  13   4        2.95        0.61      0.74 o
   4  13   4       45.24       42.77      2.71 o
   5  13   4       17.47       14.61      1.96 o
   6  13   4        6.22        5.66      1.50 o
  -7  14   4        0.21        0.73      0.82 o
  -6  14   4       13.09       15.82      1.23 o
  -5  14   4        3.96        6.17      0.94 o
  -4  14   4       20.63       22.92      1.32 o
  -3  14   4        3.03        1.29      0.60 o
  -2  14   4        5.83        5.07      0.61 o
  -1  14   4       73.78       68.44      1.47 o
   0  14   4      127.68      114.22      1.92 o
   1  14   4       28.49       28.89      1.20 o
   2  14   4       10.09       11.14      1.08 o
   3  14   4       12.44       10.40      1.15 o
   4  14   4        2.25        5.30      1.50 o
   5  14   4        2.67        2.50      1.31 o
  -7  15   4        4.73        6.14      1.04 o
  -6  15   4        0.14        1.21      0.77 o
  -5  15   4       19.44       25.69      1.51 o
  -4  15   4      151.66      158.54      2.81 o
  -3  15   4      136.23      125.59      2.35 o
  -2  15   4      176.56      171.76      2.70 o
  -1  15   4      750.64      684.97      7.86 o
   0  15   4       75.49       63.12      1.46 o
   1  15   4      402.22      358.44      4.77 o
   2  15   4        1.37        1.26      0.71 o
   3  15   4        1.78        4.05      1.06 o
   4  15   4      277.23      283.52      5.35 o
   5  15   4       23.00       19.19      2.08 o
  -7  16   4        0.02        0.87      0.83 o
  -6  16   4        1.43        0.32      0.78 o
  -5  16   4      114.44      108.21      3.09 o
  -4  16   4       26.02       26.50      1.32 o
  -3  16   4       11.90        9.11      0.88 o
  -2  16   4      518.15      519.37      5.92 o
  -1  16   4        3.91       12.24      2.56 o
   0  16   4      163.65      153.06      2.70 o
   1  16   4       26.59       28.63      1.86 o
   2  16   4        2.26        7.39      1.01 o
   3  16   4       84.29       84.77      2.66 o
   4  16   4        2.48        2.01      1.06 o
   5  16   4       87.85       99.89      3.21 o
  -6  17   4        5.97        3.76      0.97 o
  -5  17   4       24.41       22.60      1.52 o
  -4  17   4        0.52        0.56      0.64 o
  -3  17   4      173.95      165.52      2.90 o
  -2  17   4       59.75       64.12      1.70 o
  -1  17   4        7.98        6.54      0.78 o
   0  17   4      267.20      281.98      4.80 o
   1  17   4       26.86       11.78      1.17 o
   2  17   4       16.25       17.31      1.37 o
   3  17   4        9.92       10.99      1.33 o
   4  17   4        5.92        5.41      1.27 o
   5  17   4        0.61        0.95      1.07 o
  -6  18   4        0.15       -0.25      0.82 o
  -5  18   4       33.89       37.52      2.05 o
  -4  18   4        3.58        3.56      0.79 o
  -3  18   4        1.73        1.80      0.70 o
  -2  18   4       63.36       60.26      1.69 o
  -1  18   4       29.90       32.39      1.52 o
   0  18   4       10.09       15.68      3.17 o
   1  18   4       27.76       22.38      1.71 o
   2  18   4       16.67       16.79      1.41 o
   3  18   4       14.27       14.15      1.46 o
   4  18   4       20.29       19.98      1.78 o
   5  18   4       11.90       14.09      1.64 o
  -6  19   4       13.34       10.70      1.26 o
  -5  19   4       61.08       62.63      2.60 o
  -4  19   4      116.63      117.70      3.78 o
  -3  19   4       67.26       69.38      1.89 o
  -2  19   4        3.98        3.48      0.82 o
  -1  19   4      106.41       95.70      2.89 o
   0  19   4      319.06      304.15      6.85 o
   1  19   4       27.90       36.81      2.20 o
   2  19   4        6.97        3.07      0.99 o
   3  19   4       99.63      108.59      3.23 o
   4  19   4       37.49       42.75      2.43 o
  -6  20   4       37.82       30.51      1.88 o
  -5  20   4       10.29        8.90      1.23 o
  -4  20   4        5.54        5.32      1.00 o
  -3  20   4       68.31       71.63      2.07 o
  -2  20   4        1.92        0.74      0.59 o
  -1  20   4       57.17       59.65      2.54 o
   0  20   4       12.58       20.13      1.91 o
   1  20   4       84.64       94.83      5.18 o
   2  20   4       39.07       51.74      2.58 o
   3  20   4        8.06        7.13      1.32 o
   4  20   4       14.41       15.48      1.70 o
  -5  21   4        3.69        6.08      1.13 o
  -4  21   4       16.73       11.81      1.27 o
  -3  21   4        2.82        2.80      0.76 o
  -2  21   4        0.07        1.29      0.90 o
  -1  21   4        3.18        2.29      0.99 o
   0  21   4        9.00        9.42      1.85 o
   1  21   4       43.16       50.25      4.13 o
   2  21   4        7.91        6.84      1.44 o
   3  21   4        0.04       -0.01      1.23 o
   4  21   4        6.43        3.88      1.30 o
  -5  22   4        5.87        4.67      1.12 o
  -4  22   4        7.88        6.25      1.09 o
  -3  22   4        1.05       -0.11      0.67 o
  -2  22   4        2.80        3.38      1.06 o
  -1  22   4       36.76       34.43      6.34 o
   0  22   4        8.96        8.36      2.68 o
   1  22   4       34.89       41.20      4.34 o
   2  22   4       19.44       22.99      2.47 o
   3  22   4        9.73       11.88      1.78 o
   4  22   4        1.05        0.08      1.87 o
  -5  23   4       23.03       19.14      1.63 o
  -4  23   4       18.59       20.57      1.58 o
  -3  23   4        6.72        8.04      1.39 o
  -2  23   4        4.87        2.73      1.10 o
  -1  23   4        7.77        7.93      1.62 o
   0  23   4      151.74      149.78      4.82 o
   1  23   4       49.82       40.68      4.42 o
   2  23   4        0.40        1.58      2.12 o
   3  23   4       51.67       47.35      4.84 o
  -4  24   4        1.59       -0.02      1.01 o
  -3  24   4        0.01       -0.86      0.86 o
  -2  24   4        0.02       -0.63      0.91 o
  -1  24   4        9.72       13.73      1.98 o
   0  24   4       41.19       45.26      4.73 o
   1  24   4        0.13       -0.33      2.08 o
   2  24   4       68.16       64.29      5.24 o
   3  24   4        0.00       -1.52      1.52 o
  -4  25   4        0.48       -1.38      1.40 o
  -3  25   4        3.04        3.98      1.30 o
  -2  25   4        0.30        3.20      1.45 o
  -1  25   4        8.12        9.40      4.26 o
   0  25   4        0.12        1.52      2.35 o
   1  25   4        3.84        1.44      2.11 o
   2  25   4        1.64        3.58      2.34 o
  -3  26   4        6.51        4.08      1.64 o
  -2  26   4        1.47       -0.97      1.32 o
  -1  26   4        3.27        2.72      1.54 o
   0  26   4        5.44        5.12      2.64 o
   1  26   4        6.81        8.61      2.89 o
   2  26   4       15.49       20.91      3.61 o
  -3  27   4        1.51       -0.19      2.08 o
  -2  27   4        7.45       13.09      2.15 o
  -1  27   4       32.75       24.47      2.71 o
   0  27   4        0.53        0.32      2.20 o
   1  27   4       65.41       60.73      5.28 o
  -1  28   4        1.46        1.77      1.64 o
   0  28   4        1.32       -2.24      2.24 o
  -8   1   5       15.11       12.47      2.30 o
  -7   1   5       12.68       13.53      1.25 o
  -6   1   5       13.63       17.72      1.16 o
  -5   1   5       41.50       42.00      1.47 o
  -4   1   5      673.50      717.35      7.47 o
  -3   1   5        2.43        3.28      0.21 o
  -2   1   5      128.13      125.86      1.84 o
  -1   1   5       15.59       17.39      0.92 o
   0   1   5       40.53       38.19      1.01 o
   1   1   5      172.10      192.90      2.38 o
   2   1   5      262.66      287.66      3.30 o
   3   1   5        1.70        1.89      0.69 o
   4   1   5        0.88        1.18      1.01 o
   5   1   5      101.36       97.25      2.93 o
   6   1   5       13.82       17.34      1.89 o
  -8   2   5       15.41       16.47      2.59 o
  -7   2   5       14.82       18.69      1.61 o
  -6   2   5        0.45        0.85      0.60 o
  -5   2   5      139.64      149.23      2.62 o
  -4   2   5     2134.29     2199.60     20.18 o
  -3   2   5      567.77      604.87      4.83 o
  -2   2   5        2.58        0.71      0.66 o
  -1   2   5     2422.32     2482.99     30.82 o
   0   2   5      312.97      254.67      2.89 o
   1   2   5     3819.21     3920.55     34.45 o
   2   2   5      222.84      183.65      2.74 o
   3   2   5      181.78      204.61      5.09 o
   4   2   5      418.60      428.18      6.64 o
   5   2   5        7.88        7.86      1.20 o
   6   2   5       17.89       18.95      1.74 o
  -8   3   5       33.50       26.75      3.16 o
  -7   3   5       21.28       15.41      1.79 o
  -6   3   5        3.15        3.26      0.73 o
  -5   3   5      285.32      293.51      4.00 o
  -4   3   5      199.80      190.11      2.95 o
  -3   3   5       21.78       18.60      0.64 o
  -2   3   5        0.38        2.71      0.45 o
  -1   3   5      798.39      910.12     10.43 o
   0   3   5       23.95       13.53      0.59 o
   1   3   5       15.67       13.92      0.88 o
   2   3   5      189.66      215.82      3.08 o
   3   3   5       48.16       47.14      1.71 o
   4   3   5      151.60      149.44      3.74 o
   5   3   5       48.75       55.59      2.31 o
   6   3   5        6.97        5.54      1.28 o
  -8   4   5        4.81        5.32      1.11 o
  -7   4   5        0.56        2.84      1.20 o
  -6   4   5       24.42       26.86      1.39 o
  -5   4   5        0.19        2.75      0.69 o
  -4   4   5      182.24      188.36      2.16 o
  -3   4   5       40.80       38.67      0.75 o
  -2   4   5      189.19      165.38      2.62 o
  -1   4   5        8.17       18.64      0.72 o
   0   4   5       49.40       39.56      0.91 o
   1   4   5       92.54      121.77      1.72 o
   2   4   5       99.92      102.15      2.10 o
   3   4   5        8.20        8.95      0.78 o
   4   4   5        0.40       -0.06      0.94 o
   5   4   5        1.05        0.13      0.85 o
   6   4   5        0.23        0.73      1.15 o
  -8   5   5       26.01       27.21      1.94 o
  -7   5   5        0.05        0.61      0.71 o
  -6   5   5      130.79      127.61      2.32 o
  -5   5   5      281.06      280.74      3.42 o
  -4   5   5       62.81       57.34      1.96 o
  -3   5   5       22.49       20.03      0.69 o
  -2   5   5       12.38       22.68      0.82 o
  -1   5   5       29.86       30.40      0.96 o
   0   5   5       98.61       94.62      1.62 o
   1   5   5       97.94       98.67      1.50 o
   2   5   5       89.84       90.52      1.98 o
   3   5   5        0.14       -0.53      0.53 o
   4   5   5        0.52        0.29      0.71 o
   5   5   5       22.30       20.55      2.39 o
   6   5   5       43.34       39.87      2.61 o
  -8   6   5      132.32      141.59      4.08 o
  -7   6   5       62.82       58.54      2.08 o
  -6   6   5       14.17        8.56      0.92 o
  -5   6   5     1387.67     1353.10     12.14 o
  -4   6   5      153.32      156.13      3.09 o
  -3   6   5       53.72       59.32      1.64 o
  -2   6   5      524.28      535.48      5.99 o
  -1   6   5      704.37      669.89      7.18 o
   0   6   5     3426.97     3591.01     31.65 o
   1   6   5      322.65      357.01      3.88 o
   2   6   5       35.52       37.51      1.31 o
   3   6   5      442.10      464.48      5.87 o
   4   6   5       31.28       35.20      1.92 o
   5   6   5      179.81      163.53      4.45 o
   6   6   5        8.19        8.98      1.58 o
  -8   7   5        7.47        7.35      1.46 o
  -7   7   5       10.73       13.74      1.32 o
  -6   7   5      206.58      179.51      3.31 o
  -5   7   5       49.53       49.64      2.21 o
  -4   7   5      128.80      118.33      1.98 o
  -3   7   5      129.87      115.64      4.47 o
  -2   7   5        0.78        1.96      0.36 o
  -1   7   5      139.91      142.87      2.16 o
   0   7   5      149.21      150.84      2.06 o
   1   7   5      706.06      809.30      8.78 o
   2   7   5      101.84      101.15      2.09 o
   3   7   5        0.92        0.18      0.55 o
   4   7   5       22.24       25.87      1.64 o
   5   7   5       32.65       32.47      3.06 o
   6   7   5        1.48        0.73      1.20 o
  -8   8   5       37.22       41.85      1.82 o
  -7   8   5        0.03        2.04      1.06 o
  -6   8   5        1.21        1.51      0.83 o
  -5   8   5       52.77       55.88      1.80 o
  -4   8   5        7.26        7.43      0.74 o
  -3   8   5       10.69       10.88      0.72 o
  -2   8   5      321.16      349.96      3.94 o
  -1   8   5      156.89      159.89      2.35 o
   0   8   5       28.00       31.15      0.98 o
   1   8   5      179.46      219.40      2.72 o
   2   8   5        0.93        2.50      0.83 o
   3   8   5        6.33        8.84      0.85 o
   4   8   5        7.73        7.32      1.42 o
   5   8   5       40.83       40.18      2.59 o
   6   8   5        0.39       -0.25      1.12 o
  -8   9   5       39.65       38.68      2.06 o
  -7   9   5       44.44       43.81      1.80 o
  -6   9   5       62.82       60.54      2.20 o
  -5   9   5       37.53       26.53      1.96 o
  -4   9   5      255.01      278.04      4.12 o
  -3   9   5        6.46       16.69      0.86 o
  -2   9   5       29.23       30.72      0.92 o
  -1   9   5       12.74       16.64      0.77 o
   0   9   5        3.18        9.37      0.65 o
   1   9   5      508.00      527.38      5.50 o
   2   9   5       81.77       85.13      1.90 o
   3   9   5        8.13       12.84      0.98 o
   4   9   5       67.34       59.03      2.66 o
   5   9   5       29.53       32.47      2.66 o
   6   9   5       19.90       17.96      1.99 o
  -8  10   5        0.07        1.00      0.97 o
  -7  10   5       66.42       72.27      2.25 o
  -6  10   5       36.87       33.54      2.12 o
  -5  10   5      206.71      191.28      3.46 o
  -4  10   5      207.83      187.73      3.25 o
  -3  10   5        0.49       -0.07      0.32 o
  -2  10   5      332.56      274.89      3.34 o
  -1  10   5      239.48      252.59      3.07 o
   0  10   5      472.82      489.48      5.24 o
   1  10   5      672.96      773.66      7.69 o
   2  10   5      776.39      785.34      8.90 o
   3  10   5      238.81      262.31      4.57 o
   4  10   5      468.72      499.38     10.32 o
   5  10   5        4.98        1.66      1.19 o
   6  10   5        6.82        6.39      1.54 o
  -7  11   5        0.88        0.36      0.78 o
  -6  11   5        6.87        5.79      0.89 o
  -5  11   5        2.98        1.25      0.76 o
  -4  11   5       46.40       46.18      1.61 o
  -3  11   5      152.74      138.21      2.58 o
  -2  11   5       10.03       10.53      0.59 o
  -1  11   5      380.81      385.83      6.90 o
   0  11   5        3.25        1.11      0.38 o
   1  11   5       17.58       17.30      0.96 o
   2  11   5       22.03       31.44      1.62 o
   3  11   5       20.43       18.29      1.57 o
   4  11   5        5.61        5.07      1.13 o
   5  11   5       11.68       10.26      3.15 o
  -7  12   5        4.73        5.52      1.04 o
  -6  12   5        0.84        0.36      0.74 o
  -5  12   5      124.23      123.33      2.60 o
  -4  12   5       17.44       16.96      1.01 o
  -3  12   5       10.59       10.55      0.78 o
  -2  12   5      120.06      129.81      2.04 o
  -1  12   5       59.89       64.59      1.54 o
   0  12   5      114.16      135.74      1.97 o
   1  12   5        0.15        0.01      0.48 o
   2  12   5       16.12       14.85      1.55 o
   3  12   5      106.33       98.98      2.67 o
   4  12   5       55.99       57.87      2.31 o
   5  12   5        9.71       13.22      1.80 o
  -7  13   5        0.00        0.18      0.73 o
  -6  13   5       68.05       55.70      2.24 o
  -5  13   5       13.12       14.73      1.13 o
  -4  13   5       55.61       54.41      1.73 o
  -3  13   5      187.06      182.57      3.12 o
  -2  13   5      217.80      217.38      3.36 o
  -1  13   5       11.43       12.64      0.84 o
   0  13   5       19.03       13.76      0.73 o
   1  13   5      164.55      145.03      2.59 o
   2  13   5       35.27       52.20      2.19 o
   3  13   5       35.79       48.36      2.04 o
   4  13   5       34.18       30.36      1.92 o
   5  13   5      103.98      102.46      3.98 o
  -7  14   5        4.20        5.27      1.00 o
  -6  14   5        7.29        2.92      0.90 o
  -5  14   5        5.96       10.47      1.59 o
  -4  14   5      394.70      389.09      5.45 o
  -3  14   5       22.89       24.88      1.29 o
  -2  14   5       30.40       26.93      1.27 o
  -1  14   5      661.60      652.36      6.83 o
   0  14   5       69.14       72.23      1.53 o
   1  14   5        0.24        4.06      0.80 o
   2  14   5        2.17        2.02      1.20 o
   3  14   5      172.98      189.49      4.00 o
   4  14   5      182.64      202.46      4.39 o
   5  14   5        4.03        6.69      1.60 o
  -7  15   5        1.25       -0.13      0.76 o
  -6  15   5        0.40        0.46      0.87 o
  -5  15   5      106.80      117.02      2.74 o
  -4  15   5        0.05       -0.67      0.67 o
  -3  15   5       20.37       21.43      1.44 o
  -2  15   5      139.44      124.03      2.27 o
  -1  15   5        9.36       12.81      0.83 o
   0  15   5       87.50       90.25      1.79 o
   1  15   5       38.28       43.50      2.26 o
   2  15   5        0.43        0.05      0.68 o
   3  15   5       18.43       23.63      1.67 o
   4  15   5        0.18       -0.98      0.98 o
   5  15   5        1.66       -0.94      1.13 o
  -7  16   5        1.64        1.54      0.88 o
  -6  16   5       13.13       14.08      1.30 o
  -5  16   5        0.36        0.35      0.81 o
  -4  16   5      106.23       96.47      2.58 o
  -3  16   5        7.84        7.52      0.84 o
  -2  16   5      108.63      106.24      2.15 o
  -1  16   5       81.61       93.08      2.11 o
   0  16   5       12.31       21.22      1.28 o
   1  16   5       18.62       29.89      1.67 o
   2  16   5       34.31       29.60      1.76 o
   3  16   5        2.73        3.25      1.01 o
   4  16   5       43.47       40.18      2.32 o
   5  16   5        0.18        1.36      1.36 o
  -7  17   5        4.07        4.26      1.49 o
  -6  17   5        6.92        6.43      1.05 o
  -5  17   5      165.08      182.33      3.68 o
  -4  17   5        0.00       -0.48      0.62 o
  -3  17   5      512.97      490.43      5.94 o
  -2  17   5        2.78        2.63      0.82 o
  -1  17   5        2.34       -0.02      0.62 o
   0  17   5       20.40       12.96      1.23 o
   1  17   5       31.87       27.80      1.88 o
   2  17   5       80.19       90.16      2.76 o
   3  17   5       10.71       13.92      1.50 o
   4  17   5        6.63        6.12      1.33 o
   5  17   5       15.61       13.78      2.51 o
  -6  18   5       23.48       30.28      1.80 o
  -5  18   5      102.35      108.75      2.82 o
  -4  18   5       71.37       68.28      1.95 o
  -3  18   5       99.29       97.90      2.23 o
  -2  18   5      399.27      383.96      5.35 o
  -1  18   5        0.35        0.02      0.68 o
   0  18   5       73.26       89.74      3.99 o
   1  18   5        2.39       -0.44      0.81 o
   2  18   5        2.79        2.81      0.95 o
   3  18   5       63.82       72.40      2.74 o
   4  18   5       14.10       10.78      1.54 o
  -6  19   5        7.22        7.09      1.17 o
  -5  19   5        0.79        0.62      0.84 o
  -4  19   5        0.00        0.79      0.71 o
  -3  19   5        4.00        3.45      0.75 o
  -2  19   5        2.32        1.75      0.71 o
  -1  19   5        1.55        1.47      0.82 o
   0  19   5        0.07        0.77      1.00 o
   1  19   5        0.16       -0.43      0.88 o
   2  19   5        0.90        0.13      1.01 o
   3  19   5        0.38       -0.26      1.00 o
   4  19   5        0.74        0.24      1.10 o
  -6  20   5        0.02        0.03      0.87 o
  -5  20   5       11.25        8.05      1.18 o
  -4  20   5       24.58       24.37      1.45 o
  -3  20   5        1.42        1.73      0.71 o
  -2  20   5        0.42        0.92      0.74 o
  -1  20   5       27.71       33.32      2.05 o
   0  20   5       67.88       75.88      3.17 o
   1  20   5        0.86       -0.93      1.65 o
   2  20   5        1.49       -1.03      1.03 o
   3  20   5        6.65        7.64      1.59 o
   4  20   5        4.43        5.44      1.39 o
  -5  21   5        5.14        6.60      1.23 o
  -4  21   5        7.10        2.58      0.88 o
  -3  21   5        5.29        4.47      0.82 o
  -2  21   5       91.71       98.57      3.21 o
  -1  21   5        9.09       15.84      1.86 o
   0  21   5       20.71       22.29      3.32 o
   1  21   5      135.94       98.02      5.82 o
   2  21   5        1.64       -0.32      1.05 o
   3  21   5        0.47       -1.17      1.17 o
   4  21   5        0.01       -1.56      2.44 o
  -5  22   5       18.87       18.25      1.57 o
  -4  22   5       10.13       10.97      1.16 o
  -3  22   5        1.09       -0.35      0.69 o
  -2  22   5       49.32       41.40      3.18 o
  -1  22   5       62.81       66.24      3.24 o
   0  22   5       71.25       75.35      5.24 o
   1  22   5       43.58       39.37      4.30 o
   2  22   5       11.07        9.98      2.22 o
   3  22   5       19.94       14.22      2.51 o
  -5  23   5        2.04        3.08      1.08 o
  -4  23   5        0.25       -0.82      0.82 o
  -3  23   5       11.06        8.02      1.38 o
  -2  23   5        0.21        0.70      0.97 o
  -1  23   5       14.22       13.32      1.93 o
   0  23   5       12.15       20.73      3.60 o
   1  23   5        0.29       -1.43      1.67 o
   2  23   5        9.96       16.85      3.41 o
   3  23   5        1.31        2.97      1.68 o
  -4  24   5        4.91        0.80      1.21 o
  -3  24   5       10.91       10.78      1.60 o
  -2  24   5       16.56       16.42      2.20 o
  -1  24   5        0.70       -0.11      2.32 o
   0  24   5       42.74       43.77      4.96 o
   1  24   5       18.49       17.00      3.49 o
   2  24   5        3.37        4.19      2.46 o
  -4  25   5        0.60        2.23      1.88 o
  -3  25   5        3.36        1.74      1.61 o
  -2  25   5        3.43        4.78      1.62 o
  -1  25   5       44.22       43.43      3.19 o
   0  25   5        2.83       -1.02      2.11 o
   1  25   5       20.61       21.03      3.78 o
   2  25   5       27.89       26.64      4.21 o
  -3  26   5        0.23       -0.92      1.08 o
  -2  26   5        7.34        7.48      1.84 o
  -1  26   5       38.79       43.60      4.41 o
   0  26   5       20.03       28.78      4.35 o
   1  26   5        4.92        6.90      2.97 o
  -2  27   5        0.06        1.10      2.14 o
  -1  27   5        5.47        9.67      3.31 o
   0  27   5        0.01       -1.57      2.18 o
  -8   0   6        0.52        0.21      1.42 o
  -7   0   6        0.01        0.49      1.02 o
  -6   0   6        0.12       -0.37      0.78 o
  -5   0   6      387.87      372.70      6.74 o
  -4   0   6      162.64      207.60      3.26 o
  -3   0   6     1857.97     1860.79     23.95 o
  -2   0   6     3359.84     3361.53     42.07 o
  -1   0   6     6713.97     7634.24    114.42 o
   0   0   6       76.23       84.41      3.74 o
   1   0   6       37.35       31.14      1.28 o
   2   0   6       10.19        8.72      0.85 o
   3   0   6        3.45        3.09      1.21 o
   4   0   6      380.78      394.92      9.13 o
   5   0   6       89.97       78.18      3.91 o
   6   0   6       14.80       11.30      2.21 o
  -8   1   6        3.97        1.86      1.57 o
  -7   1   6       17.89       21.21      1.37 o
  -6   1   6        1.17       -0.39      0.57 o
  -5   1   6       52.77       43.54      1.57 o
  -4   1   6      783.60      742.68      6.46 o
  -3   1   6        0.74        0.04      0.61 o
  -2   1   6     1856.97     2096.49     20.68 o
  -1   1   6      956.25      900.49     12.08 o
   0   1   6       14.98       16.87      1.22 o
   1   1   6       33.97       45.05      1.05 o
   2   1   6      404.02      373.48      4.76 o
   3   1   6      277.94      261.26      4.58 o
   4   1   6      183.06      178.77      3.93 o
   5   1   6       46.52       44.94      2.32 o
   6   1   6        0.84        1.18      1.14 o
  -8   2   6        2.36        0.44      1.62 o
  -7   2   6        8.55        8.58      1.00 o
  -6   2   6        5.08        5.43      0.82 o
  -5   2   6        0.69       -0.28      0.64 o
  -4   2   6        0.05        0.45      0.41 o
  -3   2   6       43.96       52.83      1.18 o
  -2   2   6       72.90       76.95      1.56 o
  -1   2   6      601.79      637.35      7.73 o
   0   2   6       67.93       73.58      1.60 o
   1   2   6       53.33       53.35      1.15 o
   2   2   6      349.82      354.22      4.60 o
   3   2   6       83.67       77.59      2.32 o
   4   2   6       10.06        9.50      1.22 o
   5   2   6        4.48        4.41      1.12 o
   6   2   6        0.00       -0.50      1.03 o
  -8   3   6        5.21        8.36      2.22 o
  -7   3   6       24.24       27.38      1.67 o
  -6   3   6        2.85        2.92      0.74 o
  -5   3   6      472.31      472.23      5.01 o
  -4   3   6       26.59       28.72      1.35 o
  -3   3   6        0.03        0.36      0.24 o
  -2   3   6     3741.03     3875.58     41.68 o
  -1   3   6       96.43       58.67      1.30 o
   0   3   6      263.15      257.99      3.68 o
   1   3   6      592.26      607.81      6.98 o
   2   3   6       66.14       55.25      1.47 o
   3   3   6      406.63      396.97      6.14 o
   4   3   6       70.84       66.48      2.35 o
   5   3   6        3.48        3.43      1.10 o
   6   3   6       42.75       38.75      2.83 o
  -8   4   6        3.35        2.86      1.00 o
  -7   4   6       74.23       79.43      2.16 o
  -6   4   6      293.55      287.66      5.09 o
  -5   4   6       76.21       79.82      1.64 o
  -4   4   6      160.55      167.13      1.95 o
  -3   4   6     1094.60     1179.92     12.30 o
  -2   4   6      736.47      977.52     17.36 o
  -1   4   6      239.97      216.60      3.00 o
   0   4   6      244.16      261.06      6.07 o
   1   4   6      156.91      147.89      2.09 o
   2   4   6        7.00        7.01      0.74 o
   3   4   6        8.67        8.64      1.03 o
   4   4   6       94.93       93.90      2.74 o
   5   4   6       43.66       40.65      2.26 o
   6   4   6        1.95        0.49      1.25 o
  -8   5   6       51.06       54.25      2.48 o
  -7   5   6       12.09       13.71      1.14 o
  -6   5   6       50.82       39.57      1.33 o
  -5   5   6      183.79      185.89      2.88 o
  -4   5   6      313.97      292.45      3.31 o
  -3   5   6       50.19       79.10      1.82 o
  -2   5   6      235.52      250.21      3.70 o
  -1   5   6      320.16      330.01      5.16 o
   0   5   6      306.48      304.40      4.44 o
   1   5   6       79.46       89.23      1.52 o
   2   5   6        4.32        1.19      0.40 o
   3   5   6       44.40       42.49      1.84 o
   4   5   6       34.62       32.10      1.87 o
   5   5   6       34.92       32.83      2.06 o
   6   5   6        4.64        1.93      1.33 o
  -8   6   6        2.46        1.70      1.05 o
  -7   6   6       12.64       14.00      1.23 o
  -6   6   6        1.36        3.88      0.79 o
  -5   6   6       71.24       68.58      1.70 o
  -4   6   6        1.90        0.92      0.42 o
  -3   6   6       72.40       67.52      2.02 o
  -2   6   6        2.39        3.32      0.47 o
  -1   6   6      265.11      280.86      3.30 o
   0   6   6       54.57       61.57      1.36 o
   1   6   6        1.99        1.35      0.38 o
   2   6   6        7.09        5.32      0.65 o
   3   6   6        6.15        5.18      0.76 o
   4   6   6       20.11       23.90      2.07 o
   5   6   6        1.44        2.16      1.22 o
   6   6   6        1.71        1.27      1.26 o
  -8   7   6       56.38       60.35      2.92 o
  -7   7   6       31.35       27.84      1.70 o
  -6   7   6      232.59      229.07      4.92 o
  -5   7   6       42.20       43.00      1.48 o
  -4   7   6      334.26      344.29      6.85 o
  -3   7   6        2.35        5.68      0.60 o
  -2   7   6      213.30      174.70      2.63 o
  -1   7   6      388.00      396.00      4.34 o
   0   7   6      445.55      424.21      5.01 o
   1   7   6       17.68       18.53      0.88 o
   2   7   6       17.19       13.76      1.57 o
   3   7   6       70.14       65.26      1.83 o
   4   7   6      179.31      185.66      4.08 o
   5   7   6        7.19       11.36      1.62 o
   6   7   6        6.28        2.20      2.84 o
  -8   8   6        0.96        3.38      1.39 o
  -7   8   6       63.76       63.90      2.30 o
  -6   8   6      124.11      127.98      2.83 o
  -5   8   6        4.41        7.30      0.93 o
  -4   8   6      104.74       94.80      3.24 o
  -3   8   6       11.07        7.15      0.60 o
  -2   8   6       64.90       76.62      1.60 o
  -1   8   6       22.17       27.42      0.98 o
   0   8   6      170.34      181.07      2.15 o
   1   8   6       57.57       61.53      1.55 o
   2   8   6       41.89       40.21      2.07 o
   3   8   6       62.29       62.50      1.82 o
   4   8   6        0.31        0.59      1.01 o
   5   8   6       55.48       51.89      2.81 o
  -8   9   6       22.92       20.42      2.05 o
  -7   9   6        2.81        3.29      1.01 o
  -6   9   6        4.64        3.80      0.84 o
  -5   9   6      355.67      332.07      4.93 o
  -4   9   6       38.29       43.20      1.30 o
  -3   9   6      151.60      158.53      2.63 o
  -2   9   6        0.99        0.51      0.38 o
  -1   9   6      147.59      158.04      2.28 o
   0   9   6      369.94      404.61      4.19 o
   1   9   6       43.03       39.66      1.33 o
   2   9   6        2.82        3.23      0.63 o
   3   9   6       24.97       22.35      1.29 o
   4   9   6        1.93        4.97      1.28 o
   5   9   6       19.42       13.47      1.85 o
  -8  10   6        0.78        1.58      0.92 o
  -7  10   6       19.33       25.60      2.08 o
  -6  10   6       20.44       22.26      1.44 o
  -5  10   6        4.88        3.65      0.88 o
  -4  10   6        6.30        5.92      1.08 o
  -3  10   6       70.37       68.50      1.49 o
  -2  10   6       84.25       94.64      1.95 o
  -1  10   6      291.11      309.13      3.68 o
   0  10   6        1.40        1.83      0.47 o
   1  10   6       31.39       30.41      1.26 o
   2  10   6        2.16        3.25      0.65 o
   3  10   6       38.50       41.60      1.87 o
   4  10   6        0.35       -0.93      0.93 o
   5  10   6        1.02        0.73      1.16 o
  -8  11   6       46.11       53.98      4.70 o
  -7  11   6       14.96       15.12      1.75 o
  -6  11   6        2.52        1.33      0.86 o
  -5  11   6      378.84      393.97      5.68 o
  -4  11   6      358.55      354.94      5.08 o
  -3  11   6       13.25        9.90      0.86 o
  -2  11   6       67.11       73.99      1.66 o
  -1  11   6     1348.50     1254.96     12.00 o
   0  11   6      413.84      413.68      4.77 o
   1  11   6      440.34      455.58      5.76 o
   2  11   6      421.54      358.48      4.96 o
   3  11   6       23.86       27.39      1.67 o
   4  11   6       30.06       27.53      2.21 o
   5  11   6        4.82        5.37      1.43 o
  -7  12   6        0.36        1.52      0.88 o
  -6  12   6        5.70        7.31      1.03 o
  -5  12   6      296.87      285.83      4.65 o
  -4  12   6       59.05       51.76      1.82 o
  -3  12   6       38.65       32.21      1.40 o
  -2  12   6      618.82      620.29      6.55 o
  -1  12   6      229.95      200.15      3.44 o
   0  12   6      337.25      305.04      3.50 o
   1  12   6      315.42      302.03      4.86 o
   2  12   6        0.84        2.94      0.84 o
   3  12   6        4.23        7.15      2.19 o
   4  12   6       85.07      100.17      3.74 o
   5  12   6       32.02       37.45      3.90 o
  -7  13   6        1.90        0.86      0.87 o
  -6  13   6        0.48        0.89      0.83 o
  -5  13   6        7.63        8.28      0.99 o
  -4  13   6      157.45      153.16      2.76 o
  -3  13   6       33.53       30.68      1.29 o
  -2  13   6       36.84       42.08      1.58 o
  -1  13   6      519.73      534.79      7.17 o
   0  13   6        0.38       -0.42      0.42 o
   1  13   6        7.43       10.12      0.88 o
   2  13   6        0.39        0.15      0.69 o
   3  13   6        1.75        2.27      0.89 o
   4  13   6       19.71       16.27      1.92 o
   5  13   6        6.79        9.69      1.76 o
  -7  14   6        0.46       -0.81      0.81 o
  -6  14   6        1.18        2.20      0.91 o
  -5  14   6       83.34       91.60      2.41 o
  -4  14   6       11.04       14.48      1.16 o
  -3  14   6       76.79       74.33      2.97 o
  -2  14   6      102.70       99.37      3.51 o
  -1  14   6       35.36       32.76      1.33 o
   0  14   6       23.73       24.35      1.06 o
   1  14   6        0.64       -0.38      0.67 o
   2  14   6        0.20        1.15      0.77 o
   3  14   6        8.57        6.47      1.17 o
   4  14   6        3.08        2.74      1.15 o
   5  14   6        0.01       -0.17      1.26 o
  -7  15   6        3.46        2.57      1.20 o
  -6  15   6        8.82        7.00      1.15 o
  -5  15   6      171.66      169.59      3.38 o
  -4  15   6      409.27      413.77      5.83 o
  -3  15   6       54.14       58.47      3.59 o
  -2  15   6      701.43      650.36      8.78 o
  -1  15   6       94.69       74.22      1.69 o
   0  15   6      121.92      115.67      2.27 o
   1  15   6        2.76        4.80      0.89 o
   2  15   6       92.47       81.99      2.58 o
   3  15   6      308.15      293.76      6.29 o
   4  15   6       24.42       27.41      1.99 o
   5  15   6        3.01        2.67      1.40 o
  -7  16   6        0.34       -0.24      0.80 o
  -6  16   6       77.09       70.75      2.30 o
  -5  16   6        0.79        1.24      0.86 o
  -4  16   6       18.03       16.61      1.28 o
  -3  16   6      371.66      372.59      5.35 o
  -2  16   6      117.24      117.05      2.52 o
  -1  16   6       99.95       86.83      2.26 o
   0  16   6      140.65      137.41      3.93 o
   1  16   6        0.76        0.24      0.94 o
   2  16   6      133.07      121.21      3.20 o
   3  16   6        1.19        1.51      1.06 o
   4  16   6      115.79      131.22      3.72 o
  -7  17   6        0.54        1.00      0.96 o
  -6  17   6       14.39       10.73      1.23 o
  -5  17   6       17.42       14.36      1.20 o
  -4  17   6        5.19        4.70      0.83 o
  -3  17   6        7.00        6.55      0.86 o
  -2  17   6       50.28       63.80      1.91 o
  -1  17   6        2.81        1.48      0.69 o
   0  17   6        0.14       -0.17      0.98 o
   1  17   6       17.70       17.47      1.94 o
   2  17   6        0.57        0.23      0.84 o
   3  17   6        9.83        7.43      2.31 o
   4  17   6        0.48        1.53      1.15 o
  -6  18   6       12.18       12.83      1.32 o
  -5  18   6        1.94        2.65      0.85 o
  -4  18   6       24.47       27.46      1.48 o
  -3  18   6        3.78        3.00      0.75 o
  -2  18   6       26.51       25.82      1.41 o
  -1  18   6        1.94        0.26      0.71 o
   0  18   6       31.62       27.85      3.41 o
   1  18   6        2.68        3.43      1.13 o
   2  18   6       12.34       10.82      1.56 o
   3  18   6        1.02        1.69      1.34 o
   4  18   6        6.11        5.09      1.95 o
  -6  19   6       33.64       34.19      1.93 o
  -5  19   6       72.56       72.40      2.35 o
  -4  19   6       37.04       38.01      1.71 o
  -3  19   6        0.70       -0.34      0.61 o
  -2  19   6       29.45       27.82      1.50 o
  -1  19   6      217.12      196.86      4.48 o
   0  19   6       23.33       21.48      3.20 o
   1  19   6        2.90       -0.07      1.37 o
   2  19   6        9.98       10.10      1.58 o
   3  19   6       38.84       43.26      2.87 o
   4  19   6       48.01       51.03      2.94 o
  -6  20   6        6.59        4.20      1.07 o
  -5  20   6        0.77        0.88      0.92 o
  -4  20   6       21.17       20.35      1.36 o
  -3  20   6        0.36        0.15      0.72 o
  -2  20   6       44.60       53.28      2.07 o
  -1  20   6       33.53       30.91      2.42 o
   0  20   6       33.64       29.16      3.66 o
   1  20   6       28.03       30.68      3.86 o
   2  20   6        4.17        2.71      1.56 o
   3  20   6       13.36       16.99      3.52 o
  -5  21   6        1.63        0.19      0.89 o
  -4  21   6        0.19        0.06      0.82 o
  -3  21   6        1.23        1.52      0.84 o
  -2  21   6        1.20        0.34      0.96 o
  -1  21   6        8.98        9.14      2.33 o
   0  21   6       30.30       33.58      4.16 o
   1  21   6        1.13       -1.89      1.89 o
   2  21   6        4.93        9.07      1.60 o
   3  21   6        0.02        0.08      1.26 o
  -5  22   6        3.20        3.18      1.05 o
  -4  22   6        0.59       -0.58      0.80 o
  -3  22   6       13.17       13.42      1.63 o
  -2  22   6        8.80        5.50      1.24 o
  -1  22   6        0.01       -0.64      1.13 o
   0  22   6       47.89       51.03      5.03 o
   1  22   6        5.38        9.25      2.82 o
   2  22   6        9.23        6.35      2.54 o
   3  22   6        1.80        0.35      1.31 o
  -5  23   6       34.80       31.28      1.96 o
  -4  23   6       17.25       21.03      1.53 o
  -3  23   6        0.52        1.10      1.06 o
  -2  23   6        0.15        1.18      1.03 o
  -1  23   6      146.62      143.62      6.73 o
   0  23   6       35.39       30.11      4.16 o
   1  23   6        4.12        3.54      2.43 o
   2  23   6      113.65      117.87      7.15 o
  -4  24   6        0.65        1.70      1.22 o
  -3  24   6       12.14       13.01      1.73 o
  -2  24   6       16.16       20.22      2.42 o
  -1  24   6        8.06       13.96      2.08 o
   0  24   6       10.66        6.88      2.74 o
   1  24   6       94.82       95.20      6.37 o
   2  24   6       15.36       13.08      3.45 o
  -4  25   6        7.81        8.01      1.90 o
  -3  25   6        0.06       -0.18      1.15 o
  -2  25   6        1.67        3.94      1.65 o
  -1  25   6        6.45        6.43      2.80 o
   0  25   6        0.45        1.40      2.33 o
   1  25   6        0.91        0.80      2.20 o
  -3  26   6        3.40        4.14      1.83 o
  -2  26   6        7.96        9.19      2.03 o
  -1  26   6        2.70        3.41      2.66 o
   0  26   6        2.90        1.80      2.39 o
   1  26   6       19.96       14.52      3.47 o
  -2  27   6       51.20       48.40      4.93 o
  -1  27   6        0.56        2.72      2.56 o
  -8   1   7       40.73       35.88      4.25 o
  -7   1   7       26.73       28.37      1.55 o
  -6   1   7       61.59       63.82      1.85 o
  -5   1   7     1163.64     1130.19      9.61 o
  -4   1   7     2913.61     2895.73     26.08 o
  -3   1   7      114.44      100.29      1.81 o
  -2   1   7       44.76       42.40      1.24 o
  -1   1   7     2376.92     2554.51     32.12 o
   0   1   7      104.82       75.97      1.60 o
   1   1   7      136.34      142.57      2.15 o
   2   1   7       28.53       26.89      1.49 o
   3   1   7       16.59       18.24      1.72 o
   4   1   7      163.50      168.30      4.42 o
   5   1   7       18.45       18.97      1.78 o
  -8   2   7       54.34       55.61      4.11 o
  -7   2   7       22.60       25.57      1.49 o
  -6   2   7        1.82        3.41      0.78 o
  -5   2   7     1755.32     1799.75     15.62 o
  -4   2   7     1544.59     1529.30     14.35 o
  -3   2   7       81.59       95.46      1.67 o
  -2   2   7      669.86      743.63      8.78 o
  -1   2   7     1905.68     1794.22     17.96 o
   0   2   7      238.26      191.16      2.58 o
   1   2   7      180.23      165.80      2.57 o
   2   2   7       30.25       41.52      1.65 o
   3   2   7      100.01      102.41      2.79 o
   4   2   7        6.45        3.93      1.06 o
   5   2   7        0.07       -0.55      0.98 o
  -8   3   7       26.50       26.81      2.45 o
  -7   3   7        1.23        1.59      0.85 o
  -6   3   7       98.09       96.12      1.87 o
  -5   3   7      287.93      276.10      3.75 o
  -4   3   7       27.82       31.22      1.57 o
  -3   3   7      439.23      425.27      5.93 o
  -2   3   7      189.83      226.48      3.56 o
  -1   3   7      163.25      152.24      2.41 o
   0   3   7     1070.64     1049.15     10.09 o
   1   3   7      158.48      165.73      2.56 o
   2   3   7        6.06        7.12      0.75 o
   3   3   7      227.31      229.85      4.94 o
   4   3   7       53.76       56.60      2.31 o
   5   3   7       24.97       26.71      2.12 o
  -8   4   7        8.86       10.69      1.18 o
  -7   4   7        0.21       -0.57      0.60 o
  -6   4   7        9.87       12.78      0.87 o
  -5   4   7      173.68      171.63      2.45 o
  -4   4   7      141.95      148.11      2.65 o
  -3   4   7        0.06        2.85      0.62 o
  -2   4   7       90.48       86.04      1.73 o
  -1   4   7      117.48      140.77      2.30 o
   0   4   7       53.03       51.40      1.24 o
   1   4   7       70.74       70.14      1.54 o
   2   4   7       40.57       36.71      1.47 o
   3   4   7        2.38        1.59      1.07 o
   4   4   7        5.64        1.83      0.97 o
   5   4   7       23.68       22.57      1.92 o
  -8   5   7       22.13       28.75      1.80 o
  -7   5   7       12.11       10.18      1.15 o
  -6   5   7       60.97       69.09      2.53 o
  -5   5   7       32.46       44.17      1.22 o
  -4   5   7       44.18       47.98      1.45 o
  -3   5   7      145.17      142.43      3.85 o
  -2   5   7       43.71       40.13      1.21 o
  -1   5   7       32.91       24.62      0.91 o
   0   5   7      963.64      951.61      9.27 o
   1   5   7      127.55      133.99      2.42 o
   2   5   7        7.65        6.67      0.75 o
   3   5   7       29.10       30.59      1.76 o
   4   5   7       77.17       73.73      3.04 o
   5   5   7       73.42       66.02      3.21 o
  -8   6   7        9.91       10.66      2.22 o
  -7   6   7        1.47        2.91      1.12 o
  -6   6   7      244.52      241.01      4.04 o
  -5   6   7      105.84      108.11      2.16 o
  -4   6   7      110.68      105.57      4.11 o
  -3   6   7      158.89      154.01      9.27 o
  -2   6   7      780.19      770.54      8.48 o
  -1   6   7      501.02      488.42      5.25 o
   0   6   7      458.70      427.87      4.75 o
   1   6   7       19.91       20.08      1.06 o
   2   6   7      120.21      143.75      2.69 o
   3   6   7      143.87      145.66      4.87 o
   4   6   7       35.19       34.56      2.02 o
   5   6   7       15.88       18.90      2.05 o
  -8   7   7        3.17        1.31      1.06 o
  -7   7   7       24.21       18.82      1.50 o
  -6   7   7        1.38        1.22      0.75 o
  -5   7   7      206.74      189.34      3.01 o
  -4   7   7       36.45       30.13      1.21 o
  -3   7   7      128.24      123.74      4.06 o
  -2   7   7       76.64       75.33      1.82 o
  -1   7   7       74.44       80.29      1.58 o
   0   7   7      374.07      411.20      4.63 o
   1   7   7        4.69        3.64      0.66 o
   2   7   7        6.61        6.26      0.77 o
   3   7   7      104.78      106.26      2.88 o
   4   7   7       47.47       53.03      2.33 o
   5   7   7       10.57       10.09      1.97 o
  -8   8   7        0.31       -0.40      0.99 o
  -7   8   7        0.06       -0.09      0.80 o
  -6   8   7        0.13        0.62      0.73 o
  -5   8   7      102.67      104.13      2.50 o
  -4   8   7       42.42       41.81      1.31 o
  -3   8   7       37.71       34.97      1.22 o
  -2   8   7       15.92       18.02      1.04 o
  -1   8   7      227.18      204.33      2.78 o
   0   8   7       17.77       18.87      0.89 o
   1   8   7        6.67        6.90      0.77 o
   2   8   7        4.38        5.78      0.82 o
   3   8   7       14.83       10.57      1.19 o
   4   8   7        5.30        4.94      1.31 o
   5   8   7        6.52       11.06      2.29 o
  -8   9   7       15.28       12.40      1.76 o
  -7   9   7       19.12       18.40      1.56 o
  -6   9   7       32.52       25.58      1.50 o
  -5   9   7      226.30      232.77      3.96 o
  -4   9   7        7.09        4.01      0.64 o
  -3   9   7      282.23      298.13      4.11 o
  -2   9   7       69.22       70.52      1.84 o
  -1   9   7      242.83      255.05      3.29 o
   0   9   7     1312.43     1302.36     11.52 o
   1   9   7       53.77       55.23      1.64 o
   2   9   7       13.12       11.67      0.97 o
   3   9   7      171.12      149.77      3.02 o
   4   9   7       34.01       36.45      2.54 o
   5   9   7       46.47       43.41      2.91 o
  -8  10   7       69.99       72.78      2.46 o
  -7  10   7        1.02        1.74      0.98 o
  -6  10   7      106.33       91.40      2.50 o
  -5  10   7       76.55       60.16      2.00 o
  -4  10   7      126.53      117.74      2.63 o
  -3  10   7        0.30        0.30      0.48 o
  -2  10   7      431.72      449.34      6.17 o
  -1  10   7     1586.45     1604.82     16.43 o
   0  10   7       50.13       40.15      1.17 o
   1  10   7      468.53      481.95      6.12 o
   2  10   7      138.59      154.95      2.93 o
   3  10   7       11.47       20.85      1.51 o
   4  10   7        7.44        5.86      1.84 o
   5  10   7        0.05        0.78      1.27 o
  -8  11   7       25.25       23.84      1.99 o
  -7  11   7       35.71       34.44      2.07 o
  -6  11   7        0.01        0.34      0.76 o
  -5  11   7      113.64      115.92      2.96 o
  -4  11   7      309.70      293.45      4.52 o
  -3  11   7       54.97       59.66      1.78 o
  -2  11   7      237.70      252.85      3.69 o
  -1  11   7      658.45      677.42      7.09 o
   0  11   7        6.07        8.01      0.73 o
   1  11   7       36.44       42.74      1.59 o
   2  11   7      196.23      178.03      4.06 o
   3  11   7       24.47       21.32      1.57 o
   4  11   7       21.13       19.20      2.82 o
   5  11   7        1.35        0.04      1.22 o
  -7  12   7        1.68        0.78      0.84 o
  -6  12   7       48.69       55.49      2.13 o
  -5  12   7        1.42        3.58      0.93 o
  -4  12   7        3.39        3.56      0.87 o
  -3  12   7        0.50        0.84      0.69 o
  -2  12   7       55.67       59.22      1.63 o
  -1  12   7      103.11      109.79      2.06 o
   0  12   7        0.02        0.73      0.53 o
   1  12   7        2.56        3.22      0.89 o
   2  12   7       92.79       96.65      2.72 o
   3  12   7        1.31        1.16      0.86 o
   4  12   7        7.71       11.27      1.77 o
   5  12   7        0.00       -1.19      1.19 o
  -7  13   7       47.48       51.13      2.58 o
  -6  13   7        2.77        1.50      0.78 o
  -5  13   7       95.26       91.63      2.56 o
  -4  13   7      523.82      507.74      6.80 o
  -3  13   7      323.71      316.55      6.69 o
  -2  13   7        6.45        4.63      0.66 o
  -1  13   7      702.60      698.47      8.15 o
   0  13   7       53.55       52.73      1.54 o
   1  13   7       66.32       79.20      2.03 o
   2  13   7        0.72        0.66      0.80 o
   3  13   7       48.08       47.54      2.25 o
   4  13   7       91.34       94.76      3.78 o
  -7  14   7       35.10       45.23      2.16 o
  -6  14   7        0.37        2.18      0.94 o
  -5  14   7      305.56      293.76      4.74 o
  -4  14   7      261.08      265.30      3.97 o
  -3  14   7      110.65       95.81      2.32 o
  -2  14   7      878.50      875.23     11.96 o
  -1  14   7       40.70       34.20      1.41 o
   0  14   7       42.39       58.66      1.94 o
   1  14   7        4.45        2.92      0.92 o
   2  14   7      122.90      150.33      3.70 o
   3  14   7       65.91       82.87      2.85 o
   4  14   7       10.04        6.57      1.68 o
  -7  15   7        2.53        1.60      0.96 o
  -6  15   7       42.79       41.72      2.08 o
  -5  15   7        1.45        1.62      0.86 o
  -4  15   7        5.95        7.97      1.04 o
  -3  15   7      193.88      193.29      4.40 o
  -2  15   7       60.40       58.35      2.08 o
  -1  15   7      175.19      192.68      3.62 o
   0  15   7       26.83       26.65      2.14 o
   1  15   7        2.19        1.33      0.93 o
   2  15   7       18.29       21.55      1.67 o
   3  15   7       15.37       11.55      1.45 o
   4  15   7        0.04       -0.18      1.32 o
  -7  16   7        8.62       10.86      1.26 o
  -6  16   7        3.82        3.23      1.04 o
  -5  16   7       38.71       37.95      1.88 o
  -4  16   7       19.34       20.24      1.59 o
  -3  16   7       11.64        9.51      1.16 o
  -2  16   7       98.32      114.17      3.25 o
  -1  16   7        3.38       10.46      1.04 o
   0  16   7        1.09        3.75      1.24 o
   1  16   7        6.22        5.59      1.62 o
   2  16   7        0.65        0.50      0.88 o
   3  16   7       25.74       24.69      1.92 o
   4  16   7        0.84        0.50      1.35 o
  -7  17   7        2.01        3.19      2.04 o
  -6  17   7       57.11       62.81      2.54 o
  -5  17   7       16.94       11.87      1.26 o
  -4  17   7       32.00       23.81      2.10 o
  -3  17   7      162.72      169.31      3.70 o
  -2  17   7        0.07       -0.48      0.58 o
  -1  17   7       14.92       10.61      1.11 o
   0  17   7       15.47       13.00      1.77 o
   1  17   7      163.76      166.20      4.37 o
   2  17   7        2.59        1.59      1.30 o
   3  17   7        0.40       -0.95      0.98 o
   4  17   7       45.05       33.43      2.85 o
  -6  18   7        4.73        3.27      1.02 o
  -5  18   7       41.68       42.14      1.87 o
  -4  18   7       47.82       50.90      1.86 o
  -3  18   7       12.38       11.76      1.12 o
  -2  18   7        3.65        3.84      0.80 o
  -1  18   7       94.86      101.73      3.13 o
   0  18   7       69.74       77.45      4.98 o
   1  18   7        1.40        0.50      1.32 o
   2  18   7       17.83       10.50      1.59 o
   3  18   7       75.29       79.05      3.49 o
  -6  19   7        1.05        0.42      1.27 o
  -5  19   7        0.30        1.24      0.81 o
  -4  19   7        0.99        0.98      0.75 o
  -3  19   7        0.04       -0.66      0.66 o
  -2  19   7        6.75        2.63      0.87 o
  -1  19   7        8.91       10.39      1.58 o
   0  19   7        6.82        8.42      2.47 o
   1  19   7        0.18        0.44      1.24 o
   2  19   7       23.97       26.50      2.25 o
   3  19   7        7.27        6.47      1.66 o
  -6  20   7        0.05        0.27      0.89 o
  -5  20   7       18.16       20.97      1.47 o
  -4  20   7       33.57       37.37      1.76 o
  -3  20   7        0.69        0.05      0.75 o
  -2  20   7       56.30       62.59      2.60 o
  -1  20   7        8.79        9.74      1.63 o
   0  20   7       25.21       35.84      4.20 o
   1  20   7        0.45       -1.43      1.43 o
   2  20   7       15.65       18.22      4.22 o
   3  20   7        0.66        2.63      1.96 o
  -5  21   7        1.37        2.82      1.03 o
  -4  21   7       30.86       28.58      1.76 o
  -3  21   7       85.24       82.06      2.46 o
  -2  21   7        7.26        9.06      1.39 o
  -1  21   7        3.23        9.95      1.70 o
   0  21   7      200.48      193.04      8.71 o
   1  21   7        7.25        4.29      2.39 o
   2  21   7        6.94        7.83      2.04 o
   3  21   7       26.96       22.30      2.35 o
  -5  22   7       15.09       15.89      1.51 o
  -4  22   7       14.65       15.45      1.42 o
  -3  22   7        4.06        1.90      1.12 o
  -2  22   7       14.34       15.12      1.70 o
  -1  22   7      189.75      211.11      9.27 o
   0  22   7        0.61       -0.08      1.89 o
   1  22   7       10.13        8.72      2.81 o
   2  22   7       30.97       30.54      4.33 o
  -5  23   7        5.23        5.18      1.20 o
  -4  23   7        4.77        3.59      1.06 o
  -3  23   7        5.21        7.78      1.52 o
  -2  23   7       32.66       28.10      2.66 o
  -1  23   7       56.73       65.41      5.39 o
   0  23   7        0.01       -0.83      2.01 o
   1  23   7        5.11       11.94      3.22 o
   2  23   7       12.95       10.63      3.16 o
  -4  24   7        4.56        4.54      1.42 o
  -3  24   7        0.03       -0.99      0.99 o
  -2  24   7        0.02       -1.19      1.19 o
  -1  24   7       87.36       91.84      6.34 o
   0  24   7        7.22        4.53      2.66 o
   1  24   7       10.67        7.68      2.88 o
  -3  25   7       15.59       17.78      2.20 o
  -2  25   7       48.95       56.51      3.60 o
  -1  25   7       38.89       38.09      5.15 o
   0  25   7       52.24       61.02      6.09 o
   1  25   7        9.26        9.77      3.06 o
  -3  26   7        3.41        1.32      2.07 o
  -2  26   7       46.88       57.37      3.73 o
  -1  26   7        8.19        8.57      3.26 o
   0  26   7        0.01       -1.46      2.31 o
  -8   0   8       36.22       34.07      2.64 o
  -7   0   8      288.66      308.38      6.64 o
  -6   0   8      146.39      132.45      2.75 o
  -5   0   8      476.15      492.46      7.91 o
  -4   0   8     1155.12     1155.40     15.92 o
  -3   0   8      703.41      731.23     46.62 o
  -2   0   8     2939.97     3540.76     92.14 o
  -1   0   8       98.96      103.79      3.04 o
   0   0   8      233.64      248.93      5.55 o
   1   0   8       56.40       54.79      3.19 o
   2   0   8       95.20       91.95      3.63 o
   3   0   8      329.20      320.47     16.02 o
   4   0   8      124.47      120.99      4.88 o
   5   0   8        2.44        0.26      1.49 o
  -8   1   8       24.97       24.91      2.01 o
  -7   1   8       12.12       13.39      1.20 o
  -6   1   8       51.35       50.15      1.22 o
  -5   1   8      389.18      344.21      4.25 o
  -4   1   8        0.55        0.76      0.80 o
  -3   1   8      190.67      221.63      4.55 o
  -2   1   8      610.05      593.49      7.71 o
  -1   1   8       47.34       69.64      1.62 o
   0   1   8        0.10        0.40      0.34 o
   1   1   8      275.94      272.61      3.51 o
   2   1   8      112.89      105.01      2.73 o
   3   1   8       21.58       20.08      1.60 o
   4   1   8        9.16        7.46      1.31 o
   5   1   8        0.77       -0.39      1.06 o
  -8   2   8       32.03       34.23      2.67 o
  -7   2   8       49.81       51.05      1.48 o
  -6   2   8        0.16       -0.22      0.50 o
  -5   2   8       50.53       51.44      1.74 o
  -4   2   8        7.24        6.42      1.13 o
  -3   2   8       22.74       24.80      1.52 o
  -2   2   8      514.31      582.22      6.78 o
  -1   2   8        3.99        6.12      0.59 o
   0   2   8       26.86       28.29      1.13 o
   1   2   8       57.86       58.74      1.71 o
   2   2   8      129.91      122.90      2.98 o
   3   2   8       82.65       84.86      2.70 o
   4   2   8        1.30        0.77      0.97 o
   5   2   8        0.00        0.21      1.06 o
  -8   3   8       18.67       22.84      1.51 o
  -7   3   8       30.06       31.74      1.40 o
  -6   3   8      187.66      172.43      2.50 o
  -5   3   8        9.77        8.71      0.73 o
  -4   3   8      299.76      297.25      4.66 o
  -3   3   8      347.68      222.98      6.88 o
  -2   3   8      718.00      663.40      8.46 o
  -1   3   8        0.19        0.09      0.47 o
   0   3   8      134.48      139.74      2.44 o
   1   3   8       75.21       70.41      2.38 o
   2   3   8      139.66      123.27      2.99 o
   3   3   8       95.22       96.86      2.88 o
   4   3   8        2.08        1.63      1.00 o
   5   3   8       32.80       28.68      2.19 o
  -8   4   8       34.22       40.37      1.96 o
  -7   4   8        6.45        9.42      1.02 o
  -6   4   8        2.40        2.24      0.53 o
  -5   4   8        3.68        3.42      0.59 o
  -4   4   8      206.13      240.40      4.04 o
  -2   4   8      198.41      216.54      3.61 o
  -1   4   8     1644.92     1824.28     16.88 o
   0   4   8      540.55      561.51      6.04 o
   1   4   8      147.61      141.34      2.63 o
   2   4   8       88.06       79.96      2.40 o
   3   4   8      196.45      202.25      4.27 o
   4   4   8       91.94       96.79      3.09 o
   5   4   8       12.59       14.51      1.70 o
  -8   5   8        1.05       -0.75      0.86 o
  -7   5   8        4.37        2.84      0.81 o
  -6   5   8        0.08       -0.54      0.54 o
  -5   5   8      236.89      226.42      3.74 o
  -4   5   8      183.50      184.57      3.10 o
  -3   5   8       16.73       16.76      1.23 o
  -2   5   8      190.62      199.25      3.07 o
  -1   5   8      952.11      970.01     10.44 o
   0   5   8       63.16       55.43      1.48 o
   1   5   8      105.42      100.39      2.20 o
   2   5   8      168.94      178.36      3.19 o
   3   5   8        0.01        1.22      0.95 o
   4   5   8        0.27       -0.39      0.87 o
   5   5   8        3.85        4.45      1.43 o
  -8   6   8        0.07       -0.82      0.89 o
  -7   6   8        2.07        2.68      0.87 o
  -6   6   8        3.58        3.65      0.81 o
  -5   6   8       19.45       15.35      1.05 o
  -4   6   8       22.86       28.95      1.33 o
  -2   6   8       65.70       67.42      1.67 o
  -1   6   8      119.78      125.27      2.33 o
   0   6   8        6.18        6.28      0.80 o
   1   6   8        0.21       -0.30      0.52 o
   2   6   8       85.26       90.03      2.22 o
   3   6   8        0.37        0.99      0.83 o
   4   6   8       12.39       15.75      1.60 o
   5   6   8        0.27        0.27      1.24 o
  -8   7   8        8.07        6.83      1.26 o
  -7   7   8        1.23        2.15      0.84 o
  -6   7   8        2.37        2.21      0.75 o
  -5   7   8      170.28      178.25      2.96 o
  -4   7   8       55.15       49.45      2.27 o
  -3   7   8       39.23       39.88      1.40 o
  -2   7   8      681.12      650.04     10.02 o
  -1   7   8      923.85      911.73      9.11 o
   0   7   8        8.51       10.44      0.79 o
   1   7   8      247.80      215.30      3.48 o
   2   7   8      215.16      217.80      3.67 o
   3   7   8        2.75        0.50      0.79 o
   4   7   8        9.53        8.75      1.38 o
   5   7   8       12.19       11.76      3.45 o
  -8   8   8       41.59       49.00      2.43 o
  -7   8   8       13.81       15.62      1.30 o
  -6   8   8        4.43        7.22      0.98 o
  -5   8   8        1.91        1.67      0.75 o
  -4   8   8      282.33      295.20      4.30 o
  -3   8   8      489.59      452.07      5.72 o
  -2   8   8      394.71      339.32      5.06 o
  -1   8   8      392.61      366.90      4.83 o
   0   8   8     2218.83     2175.40     20.04 o
   1   8   8       99.61       97.46      2.22 o
   2   8   8      135.12      118.32      2.61 o
   3   8   8       28.07       29.63      1.87 o
   4   8   8       81.63       87.74      5.31 o
   5   8   8       29.60       32.65      2.70 o
  -8   9   8        4.19        2.71      1.19 o
  -7   9   8        1.15        1.25      0.83 o
  -6   9   8       28.64       27.53      1.60 o
  -5   9   8       81.26       81.97      2.28 o
  -4   9   8      241.66      222.55      3.56 o
  -3   9   8       11.18       11.46      0.90 o
  -2   9   8       41.99       45.41      1.60 o
  -1   9   8      881.40      850.89      9.47 o
   0   9   8       25.80       26.31      1.07 o
   1   9   8       17.25       16.35      1.10 o
   2   9   8       10.08       13.30      1.14 o
   3   9   8       12.87        9.06      1.29 o
   4   9   8        3.61        2.43      1.27 o
   5   9   8        0.44        1.54      1.39 o
  -8  10   8       18.16       20.11      1.83 o
  -7  10   8        0.67        0.04      0.86 o
  -6  10   8        1.39        0.32      0.73 o
  -5  10   8        4.00        5.33      0.94 o
  -4  10   8       22.36       28.01      1.64 o
  -3  10   8       62.08       56.69      2.19 o
  -2  10   8       79.45       85.26      1.98 o
  -1  10   8       45.56       42.72      1.70 o
   0  10   8       27.02       27.95      1.71 o
   1  10   8       32.49       29.57      1.49 o
   2  10   8      106.05       96.74      2.39 o
   3  10   8        0.05       -0.96      0.96 o
   4  10   8        0.04       -0.02      1.18 o
  -7  11   8        4.51        4.58      1.12 o
  -6  11   8       18.42       22.95      1.51 o
  -5  11   8      285.84      273.91      4.58 o
  -4  11   8      273.65      275.71      5.08 o
  -3  11   8       74.15       63.55      1.75 o
  -2  11   8      615.32      593.18      7.13 o
  -1  11   8      306.17      313.20      4.02 o
   0  11   8       42.65       52.65      2.40 o
   1  11   8      229.06      207.72      3.56 o
   2  11   8        7.12        6.13      0.89 o
   3  11   8       51.89       52.03      3.00 o
   4  11   8        1.43        1.68      1.36 o
  -7  12   8       53.35       52.43      2.57 o
  -6  12   8       89.86       84.48      2.50 o
  -5  12   8       31.86       29.23      1.69 o
  -4  12   8      656.44      575.47      8.32 o
  -3  12   8      177.23      172.98      3.61 o
  -2  12   8      176.69      176.40      3.07 o
  -1  12   8      476.05      462.24      5.38 o
   0  12   8      383.90      377.38      5.78 o
   1  12   8        9.72       13.29      1.07 o
   2  12   8       14.80       10.07      1.23 o
   3  12   8      136.55      138.93      4.40 o
   4  12   8       68.85       70.79      3.47 o
  -7  13   8        2.10        1.42      0.91 o
  -6  13   8       15.52       16.66      1.42 o
  -5  13   8      174.87      157.27      3.42 o
  -4  13   8        7.07        8.21      1.18 o
  -3  13   8        4.64        6.20      1.11 o
  -2  13   8      195.41      206.17      3.10 o
  -1  13   8       46.33       45.48      1.44 o
   0  13   8        0.74       -0.09      0.75 o
   1  13   8       17.55       17.42      1.46 o
   2  13   8        4.43        2.83      0.95 o
   3  13   8        3.52        2.13      1.07 o
   4  13   8       12.54       15.60      2.10 o
  -7  14   8       15.87       20.16      1.62 o
  -6  14   8       23.08       25.73      1.45 o
  -5  14   8        5.67        7.97      1.12 o
  -4  14   8      153.19      165.56      3.78 o
  -3  14   8       13.82       14.99      1.23 o
  -2  14   8        5.92        4.09      0.78 o
  -1  14   8       89.30      102.57      2.66 o
   0  14   8      187.21      173.96      4.05 o
   1  14   8        3.02        1.35      0.96 o
   2  14   8       15.42       13.95      1.94 o
   3  14   8       34.85       32.26      2.12 o
   4  14   8        0.89       -0.45      1.45 o
  -7  15   8       15.28       13.79      1.46 o
  -6  15   8       69.63       72.13      3.76 o
  -5  15   8      274.80      278.28      4.71 o
  -4  15   8       18.49       19.79      1.38 o
  -3  15   8       96.78       90.62      2.34 o
  -2  15   8       25.82       18.59      1.38 o
  -1  15   8      261.29      253.20      4.45 o
   0  15   8       11.30       15.22      1.46 o
   1  15   8        3.15        0.56      1.81 o
   2  15   8      202.13      182.78      4.81 o
   3  15   8       25.75       30.95      2.15 o
   4  15   8        2.53        0.03      1.35 o
  -7  16   8        1.76        1.04      0.99 o
  -6  16   8       10.81        8.30      1.19 o
  -5  16   8       10.15       11.73      1.52 o
  -4  16   8       62.30       54.10      4.17 o
  -3  16   8       24.33       21.74      1.56 o
  -2  16   8        4.00        4.32      0.93 o
  -1  16   8      341.89      346.43      4.91 o
   0  16   8      113.24      108.53      4.08 o
   1  16   8      120.07      107.90      6.63 o
   2  16   8        7.61        6.65      2.10 o
   3  16   8      136.41      156.56      4.90 o
  -6  17   8        3.03        4.65      1.10 o
  -5  17   8        7.03        9.27      1.20 o
  -4  17   8       14.84       13.04      1.41 o
  -3  17   8        1.09       -0.02      0.80 o
  -2  17   8        1.78        2.15      0.86 o
  -1  17   8       14.25       16.60      1.50 o
   0  17   8        0.88        1.72      1.25 o
   1  17   8        2.45        2.36      1.38 o
   2  17   8       14.25       14.82      2.70 o
   3  17   8        7.23        6.21      1.61 o
  -6  18   8        9.21        6.68      1.25 o
  -5  18   8        0.75        1.51      0.90 o
  -4  18   8       36.32       37.96      2.17 o
  -3  18   8       39.06       43.39      2.47 o
  -2  18   8        7.84        6.29      1.05 o
  -1  18   8      148.44      138.91      4.51 o
   0  18   8        6.61        8.01      1.84 o
   1  18   8        8.44       10.37      2.61 o
   2  18   8        0.99        0.20      1.11 o
   3  18   8        5.07        6.36      1.67 o
  -6  19   8        6.68        4.69      1.09 o
  -5  19   8       51.94       45.55      1.98 o
  -4  19   8       32.73       36.04      1.90 o
  -3  19   8        0.17        2.20      0.85 o
  -2  19   8      191.58      174.57      4.17 o
  -1  19   8       87.42       81.65      5.44 o
   0  19   8        2.89        5.31      2.34 o
   1  19   8        7.10        9.85      4.41 o
   2  19   8       76.62       89.39      5.38 o
   3  19   8        7.25        7.78      1.77 o
  -6  20   8        0.01       -0.89      0.89 o
  -5  20   8        1.40        1.06      0.88 o
  -4  20   8        6.38        8.44      1.15 o
  -3  20   8       74.17       84.96      2.57 o
  -2  20   8        1.81        0.86      1.00 o
  -1  20   8       32.75       29.23      4.03 o
   0  20   8      125.78      129.72      7.05 o
   1  20   8       22.79       19.65      3.54 o
   2  20   8       26.49       33.17      3.29 o
  -5  21   8        0.01        0.38      0.94 o
  -4  21   8        6.68        7.67      1.19 o
  -3  21   8        1.47        2.34      1.00 o
  -2  21   8        0.01        0.26      1.00 o
  -1  21   8        3.19        7.07      2.66 o
   0  21   8        0.11        0.85      2.06 o
   1  21   8        7.04        5.27      2.70 o
   2  21   8        0.51        1.53      1.70 o
  -5  22   8        2.89        2.30      1.00 o
  -4  22   8        0.40        0.71      0.94 o
  -3  22   8       12.04       10.12      1.60 o
  -2  22   8        8.47        4.09      1.54 o
  -1  22   8       55.87       55.86      5.59 o
   0  22   8       40.12       38.55      4.82 o
   1  22   8        2.03        1.70      2.28 o
   2  22   8        3.08        4.78      2.73 o
  -4  23   8       21.53       27.07      2.04 o
  -3  23   8        0.80        2.36      1.39 o
  -2  23   8      128.68      125.82      4.86 o
  -1  23   8       32.04       36.25      4.89 o
   0  23   8        1.87        0.41      2.16 o
   1  23   8       80.07       96.45      6.69 o
  -4  24   8       14.67       16.17      1.98 o
  -3  24   8       24.63       32.86      2.96 o
  -2  24   8        0.56        2.88      1.67 o
  -1  24   8       39.15       44.54      5.36 o
   0  24   8       25.36       23.54      4.07 o
   1  24   8        2.25        2.94      2.49 o
  -3  25   8        0.01       -1.24      1.47 o
  -2  25   8        2.07        0.72      2.57 o
  -1  25   8        6.73        4.24      2.88 o
   0  25   8        0.37       -2.00      2.09 o
  -8   1   9       82.62       84.11      2.30 o
  -7   1   9       10.27        8.70      0.74 o
  -6   1   9      102.61      104.52      2.25 o
  -5   1   9      898.04      937.64     10.44 o
  -4   1   9      138.86      131.24      2.46 o
  -3   1   9       29.86       25.60      1.22 o
  -2   1   9      151.05      162.52      3.60 o
  -1   1   9        2.86        0.72      0.40 o
   0   1   9     1804.85     1824.04     18.69 o
   1   1   9      135.02      131.53      2.62 o
   2   1   9       17.37       16.30      1.38 o
   3   1   9      257.40      272.50      5.31 o
   4   1   9       70.04       67.56      2.80 o
   5   1   9        9.08       11.24      2.64 o
  -8   2   9       13.20       12.61      1.17 o
  -7   2   9        9.59       10.44      0.83 o
  -6   2   9      150.79      161.93      2.65 o
  -5   2   9     1061.45     1013.93     10.30 o
  -4   2   9       14.50       17.45      1.14 o
  -3   2   9       80.82       94.33      2.09 o
  -2   2   9      440.49      441.80      7.23 o
  -1   2   9      447.24      395.55      6.88 o
   0   2   9      172.72      153.38      4.97 o
   1   2   9      279.92      305.34      4.47 o
   2   2   9       62.80       63.91      2.31 o
   3   2   9       16.77       13.94      1.49 o
   4   2   9       63.13       66.26      3.79 o
   5   2   9       14.54       16.74      4.35 o
  -8   3   9        1.84       -0.29      0.61 o
  -7   3   9       18.94       18.61      0.96 o
  -6   3   9        2.37        0.95      0.57 o
  -5   3   9       21.74       23.16      2.49 o
  -4   3   9      627.19      623.41      7.53 o
  -3   3   9       15.66       13.52      0.97 o
  -2   3   9        0.12        0.52      0.57 o
  -1   3   9     1442.81     1458.22     16.92 o
   0   3   9      137.59      119.66      2.20 o
   1   3   9       58.88       54.36      1.72 o
   2   3   9      157.58      173.39      4.20 o
   3   3   9       86.31       92.55      2.95 o
   4   3   9       34.93       36.74      2.34 o
  -8   4   9        0.00       -0.60      0.60 o
  -7   4   9        4.76        3.63      0.67 o
  -6   4   9        0.87        1.90      0.72 o
  -5   4   9      305.81      301.29      4.52 o
  -4   4   9       18.14       24.26      1.32 o
  -3   4   9        6.96        3.88      0.75 o
  -2   4   9        0.02       -0.31      0.31 o
  -1   4   9      149.61      139.38      2.89 o
   0   4   9       36.69       31.26      2.10 o
   1   4   9        0.86        1.11      0.61 o
   2   4   9        0.50        0.71      0.81 o
   3   4   9       89.10       88.93      2.98 o
   4   4   9        4.26        2.46      1.12 o
  -8   5   9        3.87        3.08      1.04 o
  -7   5   9        8.37        8.23      1.04 o
  -6   5   9       15.86       10.80      1.04 o
  -5   5   9        0.86        0.82      0.70 o
  -4   5   9      924.80      959.99     10.79 o
  -3   5   9      202.54      192.39      5.98 o
  -2   5   9        7.40        7.97      0.81 o
  -1   5   9     1752.79     1778.54     20.28 o
   0   5   9     1098.60     1042.44     10.41 o
   1   5   9        3.42        3.79      0.75 o
   2   5   9       12.00       13.31      1.49 o
   3   5   9      246.48      222.44      7.42 o
   4   5   9       75.01       79.19      4.14 o
  -8   6   9        3.91        4.17      1.07 o
  -7   6   9        0.33       -0.50      0.73 o
  -6   6   9       62.20       58.59      2.80 o
  -5   6   9       12.59       11.29      1.03 o
  -4   6   9      845.91      799.38      9.27 o
  -3   6   9      206.37      238.49      3.70 o
  -2   6   9      759.82      776.74      8.87 o
  -1   6   9     1461.03     1412.79     16.52 o
   0   6   9     1351.73     1368.82     13.22 o
   1   6   9       79.14       78.16      2.07 o
   2   6   9      186.30      186.54      4.03 o
   3   6   9      101.61       99.09      4.69 o
   4   6   9        4.21        5.63      1.48 o
  -8   7   9        0.62        0.12      0.99 o
  -7   7   9       17.45       19.20      1.73 o
  -6   7   9       28.77       27.54      1.56 o
  -5   7   9       10.76       10.98      1.35 o
  -4   7   9        0.05        1.51      0.73 o
  -3   7   9      549.77      523.98      6.53 o
  -2   7   9       18.02       21.99      1.20 o
  -1   7   9      757.58      750.66      9.58 o
   0   7   9      111.20      102.58      2.62 o
   1   7   9        7.59       10.37      0.99 o
   2   7   9      148.87      157.89      3.67 o
   3   7   9       30.44       36.06      2.40 o
   4   7   9        6.28        6.26      2.01 o
  -8   8   9        0.13        0.15      1.00 o
  -7   8   9        4.07        3.05      1.06 o
  -6   8   9        8.60        8.40      1.04 o
  -5   8   9       36.31       34.45      2.04 o
  -4   8   9       11.88       13.65      1.09 o
  -3   8   9        5.42        3.95      0.79 o
  -2   8   9       19.57       17.28      1.10 o
  -1   8   9      226.16      213.24      3.84 o
   0   8   9       59.92       59.45      2.01 o
   1   8   9        2.62        3.33      0.76 o
   2   8   9       15.25       13.99      1.17 o
   3   8   9       13.47       14.52      2.05 o
   4   8   9        0.35        0.57      1.29 o
  -8   9   9        1.32        3.19      1.89 o
  -7   9   9       14.22       12.11      1.27 o
  -6   9   9       25.78       30.19      1.69 o
  -5   9   9       15.63        8.14      1.14 o
  -4   9   9      234.99      221.12      3.67 o
  -3   9   9      322.17      325.75      4.65 o
  -2   9   9       11.29       14.30      1.06 o
  -1   9   9     1817.16     1773.14     18.30 o
   0   9   9      109.41      104.58      2.64 o
   1   9   9       11.86       12.66      1.08 o
   2   9   9      154.06      143.32      3.04 o
   3   9   9       36.98       38.23      2.22 o
   4   9   9       65.84       63.39      3.39 o
  -8  10   9        1.52        0.93      1.12 o
  -7  10   9        0.87       -0.75      0.79 o
  -6  10   9       17.99       15.81      1.35 o
  -5  10   9       40.06       30.59      1.97 o
  -4  10   9       35.93       35.28      1.94 o
  -3  10   9       25.69       25.45      1.33 o
  -2  10   9     1336.65     1353.32     14.44 o
  -1  10   9      466.04      469.62      6.02 o
   0  10   9        6.06        4.45      1.58 o
   1  10   9      256.61      273.36      4.36 o
   2  10   9        5.83       12.53      1.16 o
   3  10   9       24.48       20.32      2.08 o
   4  10   9       23.71       23.26      2.44 o
  -7  11   9        0.84       -0.41      0.84 o
  -6  11   9       13.38       11.94      1.23 o
  -5  11   9      165.82      155.86      3.72 o
  -4  11   9        1.05        2.05      0.93 o
  -3  11   9      132.20      141.17      3.74 o
  -2  11   9      230.19      218.43      3.58 o
  -1  11   9       91.85       81.92      2.04 o
   0  11   9       52.73       54.92      2.25 o
   1  11   9        0.18        0.80      0.87 o
   2  11   9        3.47        2.52      0.81 o
   3  11   9       38.71       40.97      2.77 o
   4  11   9        6.31        2.72      1.51 o
  -7  12   9        1.91        0.29      0.99 o
  -6  12   9       10.22        9.98      1.20 o
  -5  12   9        1.37        3.37      1.58 o
  -4  12   9       31.68       33.99      1.95 o
  -3  12   9        0.64        0.14      0.73 o
  -2  12   9      101.04      108.43      2.53 o
  -1  12   9        0.08       -0.23      0.55 o
   0  12   9       22.16       24.51      1.76 o
   1  12   9        7.26        8.24      1.10 o
   2  12   9        1.32       -0.36      0.87 o
   3  12   9        1.55        1.63      1.97 o
   4  12   9        4.66        4.82      2.10 o
  -7  13   9       16.96       15.00      1.63 o
  -6  13   9        3.73        3.31      0.95 o
  -5  13   9      294.25      288.97      5.46 o
  -4  13   9        0.43       -0.30      0.83 o
  -3  13   9      149.78      146.88      3.39 o
  -2  13   9      103.88      100.17      2.27 o
  -1  13   9       16.96       23.11      1.59 o
   0  13   9      272.98      269.72      5.48 o
   1  13   9       51.22       55.85      2.15 o
   2  13   9       62.10       59.59      2.85 o
   3  13   9      105.18      104.69      4.07 o
   4  13   9        9.99        8.45      1.89 o
  -7  14   9        4.85        6.52      1.31 o
  -6  14   9       40.90       34.17      2.17 o
  -5  14   9       80.29       81.78      2.80 o
  -4  14   9       24.93       26.23      1.81 o
  -3  14   9       43.21       44.12      1.72 o
  -2  14   9        7.24        8.39      0.83 o
  -1  14   9      123.73      144.84      3.26 o
   0  14   9        0.37        0.94      1.14 o
   1  14   9      201.53      233.62      9.20 o
   2  14   9       71.32       89.14      5.49 o
   3  14   9        1.55        6.35      2.02 o
  -7  15   9        4.14        2.99      1.39 o
  -6  15   9        4.01        2.01      0.96 o
  -5  15   9        1.76        3.25      0.94 o
  -4  15   9      215.38      223.80      5.23 o
  -3  15   9        6.36        3.36      0.83 o
  -2  15   9       77.66       86.92      2.57 o
  -1  15   9       44.41       43.77      2.28 o
   0  15   9       10.80       12.17      1.44 o
   1  15   9       19.09       20.70      2.39 o
   2  15   9       14.60       12.83      1.76 o
   3  15   9        0.26        2.62      1.76 o
  -7  16   9        5.78        3.56      1.17 o
  -6  16   9        4.75        5.34      1.05 o
  -5  16   9       10.53       12.02      1.39 o
  -4  16   9        1.56        2.44      1.00 o
  -3  16   9        1.17        2.07      1.11 o
  -2  16   9       44.26       55.59      2.17 o
  -1  16   9        8.90        7.01      1.23 o
   0  16   9       31.54       32.94      2.70 o
   1  16   9       18.13       19.10      2.38 o
   2  16   9       24.04       24.31      2.24 o
   3  16   9        0.16        5.06      2.09 o
  -6  17   9       10.83       14.95      1.40 o
  -5  17   9        2.48        3.42      1.16 o
  -4  17   9      344.45      363.41      7.80 o
  -3  17   9       37.52       36.58      2.01 o
  -2  17   9       10.26        9.10      1.38 o
  -1  17   9       41.97       39.80      2.93 o
   0  17   9      243.37      256.73      7.06 o
   1  17   9       21.79       30.49      2.88 o
   2  17   9        9.78       11.34      2.20 o
   3  17   9      103.00       98.90      5.19 o
  -6  18   9       25.75       25.46      1.74 o
  -5  18   9       45.71       48.16      2.35 o
  -4  18   9       49.26       57.88      2.51 o
  -3  18   9      143.96      151.71      5.29 o
  -2  18   9       23.21       28.62      1.77 o
  -1  18   9      204.90      237.06      9.83 o
   0  18   9       33.68       26.71      2.64 o
   1  18   9       71.69       61.60      3.68 o
   2  18   9       95.87      111.53      5.08 o
  -6  19   9        0.00       -0.16      1.17 o
  -5  19   9        0.83        2.27      1.11 o
  -4  19   9        6.06        4.01      1.18 o
  -3  19   9       13.37       15.66      1.33 o
  -2  19   9        9.14       10.51      1.22 o
  -1  19   9       12.37       14.16      3.14 o
   0  19   9       55.37       61.65      5.80 o
   1  19   9        0.00        0.36      1.52 o
   2  19   9       10.17       10.53      2.36 o
  -5  20   9        8.33       13.59      1.40 o
  -4  20   9        1.83        2.06      0.97 o
  -3  20   9       20.84       24.09      1.77 o
  -2  20   9        8.25        9.05      3.65 o
  -1  20   9       39.38       51.62      5.35 o
   0  20   9        3.28       -1.14      2.13 o
   1  20   9       13.25        8.55      2.78 o
   2  20   9        3.02        3.16      1.97 o
  -5  21   9        3.35        2.06      1.00 o
  -4  21   9       43.43       44.77      2.61 o
  -3  21   9       61.48       69.05      2.58 o
  -2  21   9        8.47        9.34      1.88 o
  -1  21   9      204.29      194.63      9.31 o
   0  21   9       66.62       56.63      5.72 o
   1  21   9        4.72        4.10      2.66 o
  -5  22   9       12.55       10.79      1.59 o
  -4  22   9        0.55        2.89      1.04 o
  -3  22   9        0.48        2.88      1.24 o
  -2  22   9      176.25      182.57      9.21 o
  -1  22   9        0.19        0.85      2.33 o
   0  22   9        9.82        7.17      3.09 o
   1  22   9       28.51       26.17      4.37 o
  -4  23   9        8.60        9.63      1.75 o
  -3  23   9        5.07        3.10      1.34 o
  -2  23   9        9.72       12.55      3.50 o
  -1  23   9        1.14        1.09      2.59 o
   0  23   9        0.19       -1.22      2.01 o
  -3  24   9       12.35        9.30      2.12 o
  -2  24   9       27.40       23.58      4.36 o
  -1  24   9        8.92        5.30      2.86 o
   0  24   9        2.61        1.25      2.54 o
  -8   0  10       72.66       85.29      3.73 o
  -7   0  10        0.09       -0.47      0.76 o
  -6   0  10       47.76       45.74      2.10 o
  -5   0  10      153.47      154.62      3.80 o
  -4   0  10       32.34       19.85      2.44 o
  -3   0  10      644.88      596.32     22.89 o
  -2   0  10        3.73        0.54      0.86 o
  -1   0  10      407.52      458.47     10.22 o
   0   0  10      225.34      235.75      4.85 o
   1   0  10      246.38      230.33      6.23 o
   2   0  10      506.19      505.83     11.19 o
   3   0  10      185.65      189.66      6.30 o
   4   0  10        3.58        3.38      2.62 o
  -8   1  10        6.07        7.09      0.93 o
  -7   1  10        5.63        5.96      0.94 o
  -6   1  10       30.32       23.57      1.17 o
  -5   1  10       11.22        9.15      0.87 o
  -4   1  10        5.59        4.85      0.95 o
  -3   1  10        6.67       10.91      1.10 o
  -2   1  10      111.24       94.57      2.67 o
  -1   1  10        2.19        1.96      0.74 o
   0   1  10        0.57        0.68      0.59 o
   1   1  10      358.34      374.34      6.13 o
   2   1  10       74.01       78.26      3.46 o
   3   1  10       13.27       10.53      1.46 o
   4   1  10       38.96       40.51      2.62 o
  -8   2  10        7.18        9.13      0.96 o
  -7   2  10        5.82        5.34      0.74 o
  -6   2  10        8.95       10.00      0.86 o
  -5   2  10        6.45       10.52      1.04 o
  -4   2  10       66.94       66.61      1.94 o
  -3   2  10       36.11       36.36      2.31 o
  -2   2  10        0.61       -0.28      0.58 o
  -1   2  10        0.88        1.59      0.72 o
   0   2  10       19.39       19.99      1.20 o
   1   2  10       15.43       11.42      1.23 o
   2   2  10       48.39       47.38      2.38 o
   3   2  10        0.08       -0.21      1.02 o
   4   2  10        0.41        0.64      1.14 o
  -8   3  10       23.77       29.28      1.63 o
  -7   3  10        5.48        7.64      0.90 o
  -6   3  10       15.25       12.46      1.08 o
  -5   3  10        0.33        0.67      0.71 o
  -4   3  10        0.29       -0.83      0.83 o
  -3   3  10       20.31       24.93      2.67 o
  -2   3  10      216.29      205.11      3.81 o
  -1   3  10       38.91       40.90      1.74 o
   0   3  10        7.58        8.87      0.93 o
   1   3  10      285.04      286.51      6.13 o
   2   3  10      175.73      184.90      4.16 o
   3   3  10       87.56       82.80      3.01 o
   4   3  10       40.37       38.79      2.53 o
  -8   4  10        0.77        0.56      0.88 o
  -7   4  10      101.75      109.36      3.02 o
  -6   4  10        4.70        4.68      0.86 o
  -5   4  10      105.01      111.68      2.57 o
  -4   4  10      730.83      736.30      8.79 o
  -3   4  10      191.45      162.46      3.00 o
  -2   4  10      193.38      238.78      4.19 o
  -1   4  10      421.58      446.92      6.47 o
   0   4  10      751.44      757.33     10.02 o
   1   4  10        9.00        9.01      1.01 o
   2   4  10      168.32      172.02      3.97 o
   3   4  10      127.95      133.44      3.74 o
   4   4  10       13.56       14.67      2.12 o
  -8   5  10        4.30        6.05      1.17 o
  -7   5  10        0.31        2.26      0.90 o
  -6   5  10       39.71       41.91      1.74 o
  -5   5  10      154.47      149.77      3.00 o
  -4   5  10        6.97        4.00      0.84 o
  -3   5  10      273.10      241.43      3.83 o
  -2   5  10      181.91      182.98      3.57 o
  -1   5  10      260.56      245.29      4.29 o
   0   5  10      567.30      585.02      9.40 o
   1   5  10      136.40      137.71      3.06 o
   2   5  10       11.10        8.66      1.27 o
   3   5  10        0.28       -0.53      0.98 o
   4   5  10        0.33        1.29      1.19 o
  -8   6  10        0.13       -1.09      1.09 o
  -7   6  10       14.68       18.04      1.51 o
  -6   6  10       14.23       11.21      1.26 o
  -5   6  10        0.83        1.66      0.77 o
  -4   6  10        5.19        2.56      1.05 o
  -3   6  10       67.45       57.26      1.98 o
  -2   6  10      107.20      116.47      2.50 o
  -1   6  10       21.84       22.52      1.45 o
   0   6  10       54.06       60.05      2.45 o
   1   6  10       13.73       10.16      1.04 o
   2   6  10        4.36        6.86      1.17 o
   3   6  10       25.45       30.17      2.12 o
   4   6  10        2.80        3.11      1.26 o
  -8   7  10        1.06        1.10      1.24 o
  -7   7  10        0.01        0.42      0.85 o
  -6   7  10       20.39       20.58      1.64 o
  -5   7  10       26.35       27.47      1.49 o
  -4   7  10      199.60      165.93      3.17 o
  -3   7  10      652.06      630.47      7.72 o
  -2   7  10      420.81      435.86      5.78 o
  -1   7  10        2.78        4.19      1.71 o
   0   7  10      283.55      275.03      5.52 o
   1   7  10      121.30      114.75      3.00 o
   2   7  10        3.61        0.76      0.86 o
   3   7  10       14.47       13.94      1.61 o
   4   7  10       18.03       15.84      2.17 o
  -8   8  10       13.05       16.32      1.60 o
  -7   8  10        0.03        0.20      0.86 o
  -6   8  10       18.29       19.02      1.74 o
  -5   8  10       58.72       59.86      2.76 o
  -4   8  10      929.94      856.62     10.02 o
  -3   8  10      209.03      202.13      3.48 o
  -2   8  10      183.32      177.29      3.22 o
  -1   8  10     1392.14     1393.26     16.54 o
   0   8  10      338.02      352.26      6.55 o
   1   8  10       15.34       14.71      1.32 o
   2   8  10       16.31       15.16      1.51 o
   3   8  10      110.30      119.64      3.57 o
   4   8  10       73.70       79.05      3.81 o
  -8   9  10        0.74        0.70      1.41 o
  -7   9  10        4.95        4.83      1.32 o
  -6   9  10        4.14        3.48      1.26 o
  -5   9  10      212.42      208.34      4.35 o
  -4   9  10       44.35       35.92      1.66 o
  -3   9  10       25.54       27.40      1.66 o
  -2   9  10      163.22      157.01      3.02 o
  -1   9  10        3.81        5.17      0.92 o
   0   9  10       20.27       15.49      1.56 o
   1   9  10       18.16       19.53      1.48 o
   2   9  10       40.72       36.06      2.13 o
   3   9  10        1.34        2.06      1.32 o
   4   9  10       29.76       28.01      2.72 o
  -7  10  10        3.28        2.37      0.97 o
  -6  10  10        3.55        4.23      1.04 o
  -5  10  10       10.14       10.85      1.33 o
  -4  10  10       76.81       83.87      2.64 o
  -3  10  10       17.20       19.55      1.23 o
  -2  10  10        2.27        0.43      0.65 o
  -1  10  10       10.41       11.65      1.12 o
   0  10  10       75.31       73.87      2.71 o
   1  10  10       17.67       21.87      1.59 o
   2  10  10        4.74        8.52      1.41 o
   3  10  10        2.38        0.92      2.05 o
  -7  11  10        0.34        0.71      0.89 o
  -6  11  10       28.36       29.20      1.95 o
  -5  11  10      151.26      159.27      3.83 o
  -4  11  10       73.31       75.09      4.49 o
  -3  11  10       14.31       15.22      1.13 o
  -2  11  10      162.98      166.64      3.11 o
  -1  11  10      241.15      263.43      4.59 o
   0  11  10       45.95       43.31      2.28 o
   1  11  10      181.06      170.82      4.36 o
   2  11  10       51.12       55.52      2.75 o
   3  11  10        0.41       -0.22      1.34 o
  -7  12  10        2.87        1.73      1.00 o
  -6  12  10        0.70       -0.54      0.85 o
  -5  12  10      115.20       93.99      2.95 o
  -4  12  10       28.39       22.48      1.65 o
  -3  12  10       17.79       16.24      1.18 o
  -2  12  10        7.21        6.81      0.88 o
  -1  12  10      449.27      429.74      6.58 o
   0  12  10      525.98      517.03      8.85 o
   1  12  10       33.17       32.79      3.50 o
   2  12  10      137.70      144.59      8.55 o
   3  12  10      124.18      130.36      5.66 o
  -7  13  10       10.73        8.61      1.27 o
  -6  13  10        5.27        2.20      1.01 o
  -5  13  10        5.52        6.82      2.07 o
  -4  13  10        8.57       10.57      1.29 o
  -3  13  10        0.53        1.11      0.84 o
  -2  13  10        9.06       10.94      1.05 o
  -1  13  10       11.59       11.69      1.45 o
   0  13  10        0.82        1.54      1.03 o
   1  13  10        9.28        6.46      1.31 o
   2  13  10        4.44        1.07      1.21 o
   3  13  10        8.67       10.34      3.58 o
  -7  14  10        3.97        2.80      1.19 o
  -6  14  10        0.57       -0.87      0.87 o
  -5  14  10       18.67       25.80      2.72 o
  -4  14  10       43.60       53.56      4.02 o
  -3  14  10        6.21        6.98      1.09 o
  -2  14  10       23.88       28.10      1.36 o
  -1  14  10      124.91      113.98      3.45 o
   0  14  10      116.43      120.57      3.62 o
   1  14  10        0.00       -0.70      1.17 o
   2  14  10       28.50       31.00      7.70 o
   3  14  10        7.74        6.82      2.23 o
  -7  15  10       19.33       20.29      1.90 o
  -6  15  10       22.17       22.31      1.56 o
  -5  15  10       34.25       31.19      2.09 o
  -4  15  10        2.97        1.02      0.86 o
  -3  15  10       41.46       38.23      1.78 o
  -2  15  10       98.14       94.48      2.75 o
  -1  15  10      114.58      122.03      3.57 o
   0  15  10       52.91       44.90      2.54 o
   1  15  10      138.91      129.93      5.02 o
   2  15  10       45.75       41.11      3.48 o
   3  15  10       16.15       16.87      2.89 o
  -6  16  10        6.84        5.73      1.53 o
  -5  16  10       31.57       25.47      1.68 o
  -4  16  10       94.96       88.95      2.59 o
  -3  16  10        2.09        1.28      0.80 o
  -2  16  10       62.89       65.80      2.75 o
  -1  16  10      130.17      129.01      3.77 o
   0  16  10      146.98      148.87      5.29 o
   1  16  10        1.25        0.91      1.48 o
   2  16  10       70.38       83.09      4.43 o
  -6  17  10        9.58        9.88      1.41 o
  -5  17  10        0.31        0.02      1.29 o
  -4  17  10        8.49        7.70      1.59 o
  -3  17  10       14.29       11.15      1.33 o
  -2  17  10        6.51        7.68      1.35 o
  -1  17  10        3.42        0.64      1.40 o
   0  17  10        7.36        9.34      1.93 o
   1  17  10        0.47       -0.96      1.31 o
   2  17  10        0.78        3.91      2.41 o
  -6  18  10        3.88        5.79      1.30 o
  -5  18  10       24.37       21.71      1.83 o
  -4  18  10       13.35       14.92      1.89 o
  -3  18  10        0.21       -0.33      0.89 o
  -2  18  10        5.91        6.00      1.87 o
  -1  18  10       15.62       14.16      3.16 o
   0  18  10       42.95       38.64      4.73 o
   1  18  10        1.76        1.49      1.63 o
   2  18  10        3.77        3.05      1.93 o
  -5  19  10        0.78       -0.25      0.98 o
  -4  19  10        3.40        5.17      1.68 o
  -3  19  10       36.41       30.26      3.13 o
  -2  19  10       98.13       92.82      4.54 o
  -1  19  10        0.65        2.14      2.25 o
   0  19  10       27.32       35.21      4.55 o
   1  19  10       43.02       34.98      5.29 o
   2  19  10        3.70        1.38      2.77 o
  -5  20  10        4.40        5.15      1.27 o
  -4  20  10       16.79       17.75      1.73 o
  -3  20  10       46.95       52.05      2.46 o
  -2  20  10       24.48       20.73      3.82 o
  -1  20  10      154.41      173.74      8.88 o
   0  20  10        5.24        4.72      2.49 o
   1  20  10        0.95       -0.21      2.45 o
  -5  21  10        2.54        4.43      1.12 o
  -4  21  10        0.48        1.99      0.98 o
  -3  21  10        0.18        1.73      1.07 o
  -2  21  10        5.58       12.10      3.35 o
  -1  21  10        1.44        4.72      2.58 o
   0  21  10        0.07       -2.05      2.05 o
   1  21  10        4.64        4.32      2.79 o
  -4  22  10       13.28       12.10      1.59 o
  -3  22  10       15.96       16.99      1.96 o
  -2  22  10       21.08       23.32      4.17 o
  -1  22  10       49.23       44.81      5.32 o
   0  22  10        0.17        0.11      2.19 o
  -3  23  10       21.37       17.36      2.49 o
  -2  23  10       36.72       26.01      4.37 o
  -1  23  10        1.30        0.33      2.20 o
  -8   1  11        6.74        5.30      0.90 o
  -7   1  11        9.53       12.02      0.99 o
  -6   1  11        0.34        0.52      0.64 o
  -5   1  11       96.97       99.87      2.46 o
  -4   1  11      214.55      201.94      4.09 o
  -3   1  11        4.98        4.13      0.89 o
  -2   1  11       11.67        9.00      1.05 o
  -1   1  11     1356.47     1316.35     15.85 o
   0   1  11      642.48      619.67      9.96 o
   1   1  11       33.18       36.03      2.03 o
   2   1  11      153.49      158.33      3.97 o
   3   1  11      130.95      140.67      4.32 o
   4   1  11        3.75        2.67      1.92 o
  -8   2  11       10.34       14.93      1.28 o
  -7   2  11       17.25       17.40      1.14 o
  -6   2  11      103.33      105.32      2.61 o
  -5   2  11        2.08       -0.28      0.70 o
  -4   2  11       19.08       28.64      1.53 o
  -3   2  11       76.00       88.41      2.51 o
  -2   2  11      183.61      167.20      3.47 o
  -1   2  11      618.35      583.57      8.13 o
   0   2  11      827.88      823.32     12.49 o
   1   2  11      262.40      251.52      6.72 o
   2   2  11       17.92       14.56      1.57 o
   3   2  11      152.24      155.04      5.43 o
  -8   3  11       11.25       13.67      1.46 o
  -7   3  11       11.59       11.88      1.17 o
  -6   3  11       34.84       35.84      2.38 o
  -5   3  11       79.79       73.18      2.13 o
  -4   3  11        0.04       -0.65      0.65 o
  -3   3  11       97.97       83.83      2.45 o
  -2   3  11      129.16      127.83      2.99 o
  -1   3  11      162.19      145.58      3.25 o
   0   3  11      254.25      245.34      5.25 o
   1   3  11       19.99       21.94      1.90 o
   2   3  11       81.78       89.19      3.01 o
   3   3  11       34.78       38.76      2.45 o
  -8   4  11       10.39       14.12      1.51 o
  -7   4  11        0.06       -0.43      0.81 o
  -6   4  11       30.98       34.25      1.84 o
  -5   4  11        1.07        1.90      0.77 o
  -4   4  11       51.13       43.42      1.75 o
  -3   4  11        8.46        7.54      1.05 o
  -2   4  11       20.45       20.16      1.41 o
  -1   4  11      309.15      282.72      4.85 o
   0   4  11      150.91      151.57      3.93 o
   1   4  11        0.98        1.89      1.03 o
   2   4  11       34.45       32.34      2.13 o
   3   4  11       35.40       33.54      2.31 o
  -8   5  11       13.33       12.50      1.45 o
  -7   5  11        2.19        1.69      0.95 o
  -6   5  11       23.99       26.14      1.53 o
  -5   5  11      177.60      191.89      3.58 o
  -4   5  11      201.41      175.04      3.33 o
  -3   5  11       41.23       43.03      1.68 o
  -2   5  11      105.16      103.23      2.72 o
  -1   5  11      605.95      571.03      8.96 o
   0   5  11      161.60      172.69      4.24 o
   1   5  11        0.12        0.66      0.95 o
   2   5  11      123.32      113.76      3.38 o
   3   5  11       90.80       96.06      3.36 o
  -8   6  11        0.59        0.92      0.99 o
  -7   6  11       33.60       31.93      2.00 o
  -6   6  11        0.33       -0.26      0.75 o
  -5   6  11      170.45      140.37      3.01 o
  -4   6  11       86.75       90.78      2.40 o
  -3   6  11      178.83      171.77      3.23 o
  -2   6  11      351.29      343.13      5.57 o
  -1   6  11      906.79      938.98     11.95 o
   0   6  11       15.83       18.88      1.67 o
   1   6  11      157.55      157.65      5.27 o
   2   6  11        5.56        5.51      1.18 o
   3   6  11        0.84        0.02      1.10 o
  -8   7  11        1.96        3.35      1.52 o
  -7   7  11        3.52        3.66      1.06 o
  -6   7  11        2.83        0.42      1.04 o
  -5   7  11        0.01        0.10      0.73 o
  -4   7  11      164.84      158.18      3.16 o
  -3   7  11       18.30       20.87      1.31 o
  -2   7  11      233.39      228.21      4.28 o
  -1   7  11       21.36       23.47      1.53 o
   0   7  11       59.01       73.23      2.72 o
   1   7  11       24.53       15.92      1.61 o
   2   7  11       26.19       25.68      2.20 o
   3   7  11       16.80       18.84      1.85 o
  -8   8  11        1.65        1.96      2.84 o
  -7   8  11        1.79        1.21      1.07 o
  -6   8  11        0.47       -0.31      1.02 o
  -5   8  11       42.24       40.59      1.79 o
  -4   8  11       25.41       24.23      1.46 o
  -3   8  11        0.94        0.06      0.64 o
  -2   8  11       54.89       46.45      1.91 o
  -1   8  11       22.79       24.96      1.57 o
   0   8  11        0.46       -0.03      0.88 o
   1   8  11        8.00        8.16      1.32 o
   2   8  11        7.96       10.46      1.64 o
   3   8  11       22.94       21.95      2.04 o
  -7   9  11        0.52       -0.40      0.89 o
  -6   9  11        1.10        0.18      0.86 o
  -5   9  11       48.15       48.52      2.34 o
  -4   9  11       63.63       74.30      2.16 o
  -3   9  11       85.41       89.08      2.31 o
  -2   9  11      335.75      335.08      5.70 o
  -1   9  11      137.38      137.97      3.79 o
   0   9  11       49.87       51.06      2.42 o
   1   9  11        0.42        0.63      0.95 o
   2   9  11       34.89       29.25      2.40 o
   3   9  11      110.66      100.22      5.40 o
  -7  10  11        2.14        0.45      0.95 o
  -6  10  11        5.82        3.89      1.03 o
  -5  10  11        2.72        1.99      1.27 o
  -4  10  11       49.78       46.35      1.83 o
  -3  10  11      135.49      128.70      2.80 o
  -2  10  11       33.39       32.58      1.60 o
  -1  10  11       12.47       12.63      1.69 o
   0  10  11      215.86      232.44      5.29 o
   1  10  11       69.92       74.15      2.98 o
   2  10  11       69.19       69.24      3.79 o
   3  10  11       93.15       91.59      4.93 o
  -7  11  11        0.03       -0.04      0.95 o
  -6  11  11        0.00        0.29      0.88 o
  -5  11  11        1.33        1.94      0.98 o
  -4  11  11       17.11       20.66      1.63 o
  -3  11  11       81.51       86.47      2.28 o
  -2  11  11        0.05        0.94      0.69 o
  -1  11  11       31.31       38.05      2.32 o
   0  11  11       62.96       65.48      4.47 o
   1  11  11        0.13        0.17      0.98 o
   2  11  11       38.14       37.57      4.92 o
   3  11  11        5.28        2.56      1.87 o
  -7  12  11       13.84       10.44      1.47 o
  -6  12  11        1.85        0.41      0.93 o
  -5  12  11        3.09        2.44      1.00 o
  -4  12  11        2.62        4.15      1.06 o
  -3  12  11        0.46       -0.24      0.70 o
  -2  12  11       39.62       36.32      1.68 o
  -1  12  11       20.31       26.60      2.03 o
   0  12  11        1.44        0.95      1.08 o
   1  12  11        2.32       -0.82      0.99 o
   2  12  11        0.84        1.21      2.28 o
   3  12  11       21.13       25.68      3.27 o
  -7  13  11        0.19       -0.31      1.04 o
  -6  13  11        4.60        2.68      1.10 o
  -5  13  11        0.50        0.51      0.96 o
  -4  13  11       91.23       82.89      3.64 o
  -3  13  11       79.31       80.74      2.65 o
  -2  13  11       33.78       32.87      1.86 o
  -1  13  11      224.20      223.78      5.16 o
   0  13  11       99.89       96.19      3.39 o
   1  13  11        0.59        2.82      1.57 o
   2  13  11      101.50       96.16      6.82 o
  -7  14  11        0.51        0.78      1.10 o
  -6  14  11       41.77       39.89      2.37 o
  -5  14  11        7.96        8.29      1.35 o
  -4  14  11        2.02        0.90      0.99 o
  -3  14  11       95.58       98.01      2.90 o
  -2  14  11       30.03       36.66      1.75 o
  -1  14  11       25.93       25.58      2.28 o
   0  14  11      107.84      121.38      4.08 o
   1  14  11      218.12      238.76      7.15 o
   2  14  11        6.55        6.44      3.13 o
  -6  15  11        3.95        3.47      1.21 o
  -5  15  11       46.36       57.67      2.59 o
  -4  15  11        3.13        5.18      1.21 o
  -3  15  11        0.11        0.14      0.70 o
  -2  15  11        4.03        4.23      1.01 o
  -1  15  11        2.73        4.06      1.23 o
   0  15  11      101.76      115.36      3.73 o
   1  15  11       11.21       13.89      3.49 o
   2  15  11        5.63        9.68      3.36 o
  -6  16  11       15.99       17.48      1.75 o
  -5  16  11       21.95       24.61      1.69 o
  -4  16  11       19.57       15.01      1.39 o
  -3  16  11       24.85       22.21      1.52 o
  -2  16  11        0.03        0.10      0.97 o
  -1  16  11       16.28       13.69      1.66 o
   0  16  11       17.78       18.92      2.49 o
   1  16  11        7.61        4.89      2.74 o
   2  16  11        2.98        0.18      2.61 o
  -6  17  11       38.85       40.58      2.90 o
  -5  17  11       72.90       80.87      3.88 o
  -4  17  11        2.52        3.72      1.00 o
  -3  17  11        3.33        4.03      1.26 o
  -2  17  11        0.07       -0.89      1.28 o
  -1  17  11      108.48      121.65     10.69 o
   0  17  11      118.97      122.95      5.04 o
   1  17  11        1.92        3.75      1.82 o
  -6  18  11        0.98        4.27      2.76 o
  -5  18  11        9.30        9.43      1.45 o
  -4  18  11      101.45      110.11      3.38 o
  -3  18  11        0.13        1.09      1.12 o
  -2  18  11       87.12      105.93      4.59 o
  -1  18  11        7.40        5.46      2.84 o
   0  18  11       47.39       45.06      5.22 o
   1  18  11       86.59       91.72      4.69 o
  -5  19  11        2.30        1.49      1.11 o
  -4  19  11       14.20       14.89      1.65 o
  -3  19  11        1.73        3.24      1.29 o
  -2  19  11        0.42        2.71      1.62 o
  -1  19  11       42.34       42.29      5.11 o
   0  19  11       10.47        9.26      3.11 o
   1  19  11        1.99        3.11      1.88 o
  -5  20  11        4.20        5.32      1.34 o
  -4  20  11        9.97       13.59      1.63 o
  -3  20  11        5.70        8.60      1.71 o
  -2  20  11        8.52       14.18      3.40 o
  -1  20  11        0.50       -1.24      1.99 o
   0  20  11        0.56       -1.90      2.26 o
  -4  21  11       65.80       74.70      3.76 o
  -3  21  11        0.00        1.01      1.49 o
  -2  21  11       30.33       27.34      4.49 o
  -1  21  11       33.22       24.21      4.12 o
   0  21  11       23.98       21.32      4.13 o
  -3  22  11       45.68       45.92      5.73 o
  -2  22  11        1.53        6.05      2.81 o
  -1  22  11        0.23        1.00      2.42 o
  -8   0  12       21.93       30.64      2.20 o
  -7   0  12       27.73       29.27      2.33 o
  -6   0  12       65.29       63.99      2.62 o
  -5   0  12       18.47       17.57      2.36 o
  -4   0  12      152.72      150.31      4.98 o
  -3   0  12      182.32      127.39      4.42 o
  -2   0  12      192.86      191.85      5.51 o
  -1   0  12      104.95      110.08      4.06 o
   0   0  12      310.56      276.32     10.31 o
   1   0  12      192.55      209.20      9.16 o
   2   0  12      112.09      111.32      6.97 o
   3   0  12       11.93        8.13      2.94 o
  -8   1  12        1.45        1.68      1.27 o
  -7   1  12        3.97        5.27      1.00 o
  -6   1  12        4.66        4.12      1.14 o
  -5   1  12       25.99       29.45      1.91 o
  -4   1  12       17.38       14.32      1.39 o
  -3   1  12       99.81       83.31      2.75 o
  -2   1  12       48.33       45.53      1.98 o
  -1   1  12        2.84        4.05      0.98 o
   0   1  12      338.71      348.15     10.27 o
   1   1  12      103.08      101.43      4.36 o
   2   1  12        4.78        2.84      1.59 o
   3   1  12       46.93       44.44      2.84 o
  -8   2  12        1.62        2.05      1.24 o
  -7   2  12        9.43       11.53      1.23 o
  -6   2  12        0.82        1.32      0.78 o
  -5   2  12        1.75        0.63      0.88 o
  -4   2  12       10.60       12.65      1.30 o
  -3   2  12        0.26        0.52      0.75 o
  -2   2  12        4.00        2.61      0.91 o
  -1   2  12       44.03       45.10      2.00 o
   0   2  12        4.19        7.97      1.60 o
   1   2  12       23.35       21.54      2.48 o
   2   2  12       10.45       11.98      2.14 o
   3   2  12        0.34        1.05      1.44 o
  -8   3  12        0.77        1.05      0.98 o
  -7   3  12       12.76       14.04      1.30 o
  -6   3  12        0.36        1.35      0.78 o
  -5   3  12       46.66       45.49      1.88 o
  -4   3  12       51.63       36.00      2.00 o
  -3   3  12      152.92      141.80      3.35 o
  -2   3  12        5.10        3.66      0.93 o
  -1   3  12       43.84       46.61      3.15 o
   0   3  12       63.53       61.10      2.59 o
   1   3  12      139.43      137.42      5.07 o
   2   3  12        0.55        0.74      1.45 o
   3   3  12       53.62       52.95      3.43 o
  -8   4  12       12.18       18.42      1.66 o
  -7   4  12       10.24        9.09      1.30 o
  -6   4  12       40.70       42.79      1.88 o
  -5   4  12       52.61       56.75      2.01 o
  -4   4  12       43.51       30.58      1.92 o
  -3   4  12       43.76       35.22      1.91 o
  -2   4  12       88.78      102.23      2.81 o
  -1   4  12      249.99      260.09      4.74 o
   0   4  12       17.37       13.92      1.99 o
   1   4  12        2.38        2.09      1.58 o
   2   4  12      152.80      153.08      5.79 o
   3   4  12       22.12       26.21      2.56 o
  -8   5  12        1.99        1.90      1.09 o
  -7   5  12       10.04        8.58      1.29 o
  -6   5  12        0.15        0.73      0.74 o
  -5   5  12       12.33       11.09      1.12 o
  -4   5  12      281.15      257.42      4.53 o
  -3   5  12        0.04       -0.61      0.71 o
  -2   5  12       29.04       22.53      1.58 o
  -1   5  12       63.99       73.67      2.40 o
   0   5  12       20.16       20.94      2.44 o
   1   5  12       64.01       71.50      3.74 o
   2   5  12        6.23        5.07      1.75 o
   3   5  12        0.60       -1.24      1.24 o
  -7   6  12        0.10       -0.80      0.80 o
  -6   6  12        1.83        1.45      0.91 o
  -5   6  12        4.74        3.57      0.86 o
  -4   6  12        0.16        0.04      0.93 o
  -3   6  12       66.53       63.41      2.62 o
  -2   6  12        6.09        5.80      1.02 o
  -1   6  12       30.67       30.44      2.09 o
   0   6  12       11.96        7.28      1.32 o
   1   6  12        1.36        0.78      1.22 o
   2   6  12       18.69       27.49      2.93 o
   3   6  12        3.22        5.74      1.91 o
  -7   7  12        2.41        5.66      1.18 o
  -6   7  12        3.95        3.24      1.00 o
  -5   7  12        1.11        1.24      0.80 o
  -4   7  12      225.68      221.27      3.97 o
  -3   7  12        3.81        4.95      0.90 o
  -2   7  12        6.18        7.64      1.11 o
  -1   7  12       30.94       28.87      2.06 o
   0   7  12        1.92        1.01      0.99 o
   1   7  12      173.01      171.78      5.80 o
   2   7  12       23.65       23.37      2.75 o
   3   7  12       23.69       23.76      3.05 o
  -7   8  12        0.06        0.98      0.95 o
  -6   8  12       16.68       20.93      3.01 o
  -5   8  12      181.13      172.15      3.50 o
  -4   8  12       74.14       67.20      2.14 o
  -3   8  12       98.69      109.99      2.96 o
  -2   8  12       25.10       27.71      1.70 o
  -1   8  12      238.70      249.90      5.50 o
   0   8  12      109.93      109.00      3.53 o
   1   8  12        6.72        7.04      1.71 o
   2   8  12       81.87       97.56     15.32 o
   3   8  12       96.24      102.60      7.64 o
  -7   9  12        1.58        0.95      0.99 o
  -6   9  12        4.41        5.12      1.13 o
  -5   9  12        0.04       -0.02      0.87 o
  -4   9  12       25.91       24.73      1.52 o
  -3   9  12       30.46       34.90      1.74 o
  -2   9  12        0.27        0.53      0.77 o
  -1   9  12       11.08       12.36      1.53 o
   0   9  12      201.23      205.62      5.07 o
   1   9  12        2.46        1.68      1.61 o
   2   9  12        0.18       -0.69      1.99 o
  -7  10  12        0.02       -0.22      0.89 o
  -6  10  12        4.62        5.25      1.15 o
  -5  10  12        8.05       11.56      1.38 o
  -4  10  12       11.53       10.49      1.15 o
  -3  10  12        3.75        1.76      0.80 o
  -2  10  12        8.02        6.87      1.10 o
  -1  10  12       12.86       11.67      2.30 o
   0  10  12        7.19        6.63      1.74 o
   1  10  12        3.01        7.64      2.57 o
   2  10  12        0.43        1.77      1.66 o
  -7  11  12        3.80        3.46      1.18 o
  -6  11  12        5.00        4.55      1.19 o
  -5  11  12        0.21       -0.48      0.87 o
  -4  11  12       27.00       27.60      1.91 o
  -3  11  12      184.64      202.63      3.80 o
  -2  11  12       25.85       29.04      1.99 o
  -1  11  12        0.54        0.07      1.30 o
   0  11  12      377.29      370.38      7.35 o
   1  11  12       31.96       38.43      2.60 o
   2  11  12        0.12        2.55      2.49 o
  -7  12  12        0.29       -1.37      1.38 o
  -6  12  12        2.38        0.30      1.02 o
  -5  12  12       76.50       68.94      2.69 o
  -4  12  12       64.40       62.35      2.47 o
  -3  12  12        2.36        4.84      0.94 o
  -2  12  12      162.60      169.84      3.77 o
  -1  12  12      247.10      255.40      5.75 o
   0  12  12       63.23       72.64      3.08 o
   1  12  12       87.71       96.25      3.56 o
   2  12  12       45.47       54.47      6.19 o
  -7  13  12        0.04        1.00      1.40 o
  -6  13  12       10.54       13.31      1.59 o
  -5  13  12        0.80        0.42      0.99 o
  -4  13  12        1.41        1.53      1.06 o
  -3  13  12       16.57       15.34      1.50 o
  -2  13  12        1.56        0.92      1.05 o
  -1  13  12        2.35       -0.05      1.07 o
   0  13  12        5.91        5.23      1.37 o
   1  13  12        8.88        4.37      1.77 o
   2  13  12        0.51        0.57      2.51 o
  -6  14  12        2.75        4.21      1.30 o
  -5  14  12       33.22       35.09      2.49 o
  -4  14  12        8.38       12.73      1.51 o
  -3  14  12       20.15       17.15      1.79 o
  -2  14  12        0.07       -0.45      0.97 o
  -1  14  12       82.78       82.43      3.24 o
   0  14  12        1.83        3.60      1.28 o
   1  14  12       16.31       16.16      3.27 o
   2  14  12        3.22        2.62      2.55 o
  -6  15  12        7.95        7.46      1.46 o
  -5  15  12       21.30       19.80      1.86 o
  -4  15  12       19.06       14.33      1.75 o
  -3  15  12        2.12        1.32      1.04 o
  -2  15  12       46.98       44.04      3.39 o
  -1  15  12        3.64        2.34      1.26 o
   0  15  12      134.32      122.92      5.13 o
   1  15  12       38.90       32.55      3.27 o
  -6  16  12       29.14       27.17      1.85 o
  -5  16  12        0.97       -0.72      1.15 o
  -4  16  12        4.35        3.47      1.02 o
  -3  16  12       13.03       15.73      1.69 o
  -2  16  12       13.31       15.58      2.31 o
  -1  16  12      151.50      146.28      5.09 o
   0  16  12        2.13        1.09      2.12 o
   1  16  12        3.89        3.81      1.95 o
  -5  17  12        0.74        0.73      1.01 o
  -4  17  12        0.09       -0.84      0.84 o
  -3  17  12        4.04        3.74      1.93 o
  -2  17  12       13.44       12.01      2.17 o
  -1  17  12       14.93       25.54      4.14 o
   0  17  12        5.70        9.10      2.43 o
   1  17  12        2.09        2.18      1.96 o
  -5  18  12        1.35        0.83      1.45 o
  -4  18  12        0.01       -0.05      1.10 o
  -3  18  12        2.54        2.93      1.23 o
  -2  18  12       10.83        6.69      3.57 o
  -1  18  12       22.53       22.26      4.09 o
   0  18  12        7.23        9.44      3.21 o
  -5  19  12        1.01        0.75      1.35 o
  -4  19  12        6.08        4.09      1.47 o
  -3  19  12       11.27        6.43      2.64 o
  -2  19  12        2.28        1.83      2.37 o
  -1  19  12        7.00        5.57      2.86 o
   0  19  12        4.26        0.66      2.54 o
  -4  20  12       20.91       21.74      2.48 o
  -3  20  12        5.38        3.55      1.85 o
  -2  20  12       15.15        9.62      3.09 o
  -1  20  12        1.64        0.98      2.34 o
  -3  21  12        6.82        5.96      2.96 o
  -2  21  12        0.94       -0.37      2.30 o
  -7   1  13        0.14        0.39      0.86 o
  -6   1  13      200.09      202.15      4.62 o
  -5   1  13        6.20        5.28      1.14 o
  -4   1  13        1.54        2.57      0.97 o
  -3   1  13       99.72      108.31      3.01 o
  -2   1  13       19.81       17.39      1.47 o
  -1   1  13      381.85      368.17      9.18 o
   0   1  13        1.77        0.29      1.23 o
   1   1  13       89.03       96.05      4.48 o
   2   1  13       36.31       35.85      3.41 o
  -7   2  13       29.13       28.85      1.79 o
  -6   2  13        2.91        2.88      0.94 o
  -5   2  13       29.71       39.78      2.24 o
  -4   2  13      125.47      130.61      3.38 o
  -3   2  13       17.48       17.76      1.50 o
  -2   2  13       22.71       22.97      2.36 o
  -1   2  13      163.20      157.42      3.63 o
   0   2  13      279.26      257.08      7.25 o
   1   2  13        7.21        4.75      1.66 o
   2   2  13       41.46       47.99      4.59 o
  -7   3  13       27.03       28.95      1.80 o
  -6   3  13        4.52        3.49      1.12 o
  -5   3  13       22.32       21.58      1.72 o
  -4   3  13       17.43       14.67      1.48 o
  -3   3  13        0.19        0.32      0.79 o
  -2   3  13      128.46      123.05      3.92 o
  -1   3  13       33.35       29.60      2.15 o
   0   3  13        0.37        0.63      1.28 o
   1   3  13       10.36        9.85      1.92 o
   2   3  13       14.49       17.02      2.55 o
  -7   4  13        4.29        5.68      1.21 o
  -6   4  13        1.38        1.93      0.84 o
  -5   4  13        0.67        1.12      0.77 o
  -4   4  13       51.98       50.18      2.30 o
  -3   4  13       41.06       41.47      2.11 o
  -2   4  13       21.85       16.77      1.50 o
  -1   4  13        5.02        5.12      1.23 o
   0   4  13       26.36       29.21      2.69 o
   1   4  13        0.57        0.66      1.42 o
   2   4  13       13.50       12.86      2.39 o
  -7   5  13       33.28       39.63      2.49 o
  -6   5  13        0.19        1.00      0.84 o
  -5   5  13       70.77       71.50      2.30 o
  -4   5  13       15.35       13.66      2.22 o
  -3   5  13       22.08       20.59      1.62 o
  -2   5  13       33.21       32.38      1.92 o
  -1   5  13      162.50      166.80      4.43 o
   0   5  13       17.64       20.92      2.42 o
   1   5  13       27.16       24.43      2.72 o
   2   5  13       66.57       65.41      4.30 o
  -7   6  13        1.53        1.91      1.04 o
  -6   6  13        0.05        0.45      0.88 o
  -5   6  13       24.42       25.88      1.72 o
  -4   6  13       28.15       32.36      1.75 o
  -3   6  13        2.88        3.76      1.00 o
  -2   6  13        4.33        4.26      0.99 o
  -1   6  13        2.16        1.27      1.14 o
   0   6  13       98.03       90.59      3.32 o
   1   6  13       71.60       72.97      3.88 o
   2   6  13        5.09        4.34      1.88 o
  -7   7  13        0.00        1.16      1.35 o
  -6   7  13        2.83        1.52      1.01 o
  -5   7  13        6.29        6.13      1.29 o
  -4   7  13        0.70        0.60      0.78 o
  -3   7  13       20.82       21.70      1.66 o
  -2   7  13       22.87       20.95      1.61 o
  -1   7  13       19.11       21.91      2.70 o
   0   7  13       52.25       35.92      2.43 o
   1   7  13        0.16       -1.17      1.33 o
   2   7  13       41.28       49.23      4.05 o
  -7   8  13        0.25        1.37      1.03 o
  -6   8  13        0.87        0.63      0.95 o
  -5   8  13        1.82       -0.49      0.99 o
  -4   8  13       13.06        9.67      1.15 o
  -3   8  13        0.84        0.86      1.22 o
  -2   8  13        1.16        1.54      0.88 o
  -1   8  13        2.63        3.23      1.15 o
   0   8  13       33.94       28.87      2.23 o
   1   8  13        1.27        0.80      1.38 o
   2   8  13        1.96        3.21      1.70 o
  -7   9  13        2.70        1.89      1.24 o
  -6   9  13        2.23        1.26      1.05 o
  -5   9  13       34.30       34.71      2.16 o
  -4   9  13       14.85       17.10      1.37 o
  -3   9  13       15.74       13.46      1.42 o
  -2   9  13      105.45      107.39      3.03 o
  -1   9  13        1.26        0.87      1.10 o
   0   9  13       26.63       29.87      2.31 o
   1   9  13        5.61       -0.30      1.34 o
   2   9  13       52.90       54.63      4.29 o
  -7  10  13        2.40        2.43      1.19 o
  -6  10  13        9.01        8.35      1.61 o
  -5  10  13        8.70        8.60      1.55 o
  -4  10  13       24.07       26.69      1.66 o
  -3  10  13      153.57      148.42      3.64 o
  -2  10  13       43.45       47.25      3.01 o
  -1  10  13       79.46       85.25      3.24 o
   0  10  13        4.50        3.63      1.33 o
   1  10  13       86.60       84.14      4.25 o
   2  10  13        5.83        4.93      2.88 o
  -7  11  13       14.11       14.08      1.66 o
  -6  11  13       51.50       52.17      2.69 o
  -5  11  13        2.05        4.06      1.19 o
  -4  11  13       24.52       25.37      1.92 o
  -3  11  13       24.61       26.91      1.66 o
  -2  11  13        0.73       -0.05      1.02 o
  -1  11  13        6.10        3.84      1.29 o
   0  11  13        1.06        1.57      1.22 o
   1  11  13        2.10        3.53      1.73 o
  -6  12  13        1.11        2.18      1.16 o
  -5  12  13        0.05       -0.24      0.99 o
  -4  12  13        1.79        2.61      1.61 o
  -3  12  13       34.69       33.98      1.94 o
  -2  12  13        8.81       10.63      1.50 o
  -1  12  13       14.18       15.82      1.87 o
   0  12  13        2.61        3.89      1.34 o
   1  12  13        0.21        0.27      1.41 o
  -6  13  13       86.60       90.75      3.27 o
  -5  13  13        1.32        3.38      1.20 o
  -4  13  13        8.25        8.69      1.38 o
  -3  13  13        4.47        3.96      1.33 o
  -2  13  13       30.60       30.77      2.37 o
  -1  13  13       31.13       32.99      2.46 o
   0  13  13        0.00       -0.58      1.16 o
   1  13  13        2.24        1.01      2.38 o
  -6  14  13        9.77        9.33      1.59 o
  -5  14  13       23.86       30.11      2.42 o
  -4  14  13       22.10       25.82      1.98 o
  -3  14  13        0.03       -0.97      1.34 o
  -2  14  13       39.96       38.57      2.60 o
  -1  14  13       58.64       70.48      6.79 o
   0  14  13      114.13      128.61      4.25 o
   1  14  13       21.98       12.86      3.42 o
  -6  15  13        0.40       -0.56      1.15 o
  -5  15  13        5.98        6.08      1.55 o
  -4  15  13        2.88        3.23      1.15 o
  -3  15  13       12.35        9.44      1.37 o
  -2  15  13        7.19        9.14      2.12 o
  -1  15  13       32.56       40.20      2.72 o
   0  15  13        2.51        1.33      1.68 o
  -5  16  13        0.02        0.70      0.95 o
  -4  16  13        2.06        2.06      0.99 o
  -3  16  13        0.02        0.07      0.97 o
  -2  16  13        6.25        3.94      1.76 o
  -1  16  13        8.45        9.90      2.32 o
   0  16  13        0.00        0.76      2.05 o
  -5  17  13        5.05        6.51      1.26 o
  -4  17  13        1.99        1.35      0.97 o
  -3  17  13        2.44        2.55      1.71 o
  -2  17  13       21.94       20.69      2.76 o
  -1  17  13       51.47       41.85      5.30 o
   0  17  13        2.99        4.15      1.93 o
  -4  18  13        2.42        1.41      1.32 o
  -3  18  13       11.84       10.70      3.95 o
  -2  18  13        0.00       -1.29      1.29 o
  -1  18  13        1.85        2.68      2.44 o
  -4  19  13        0.11        1.34      1.29 o
  -3  19  13        0.12       -0.69      2.21 o
  -2  19  13        0.80        2.03      2.43 o
  -7   0  14       27.04       27.17      3.04 o
  -6   0  14      115.19      109.27      4.88 o
  -5   0  14       40.77       38.36      4.66 o
  -4   0  14       42.75       26.34      2.73 o
  -3   0  14        7.20        5.97      1.65 o
  -2   0  14       38.81       42.64      3.22 o
  -1   0  14        3.42        2.86      2.03 o
   0   0  14       49.90       44.86      4.84 o
   1   0  14        2.17       -0.11      2.18 o
   2   0  14       32.50       42.34      5.55 o
  -7   1  14        4.27        5.73      1.39 o
  -6   1  14       19.92       19.53      1.82 o
  -5   1  14       21.19       24.05      1.89 o
  -4   1  14       15.95       13.16      1.48 o
  -3   1  14       24.73       19.47      1.63 o
  -2   1  14       38.32       40.21      2.20 o
  -1   1  14       88.83       93.31      4.08 o
   0   1  14        6.79        7.68      1.97 o
   1   1  14        5.44        3.41      1.78 o
   2   1  14        0.92        0.13      1.69 o
  -7   2  14        0.28       -1.05      1.05 o
  -6   2  14        6.92        6.25      1.34 o
  -5   2  14       24.02       25.66      1.95 o
  -4   2  14        1.84        1.56      0.96 o
  -3   2  14       38.26       41.38      2.25 o
  -2   2  14        0.19        0.09      0.87 o
  -1   2  14        0.57       -0.15      1.01 o
   0   2  14        9.68        8.61      2.64 o
   1   2  14        3.57        0.96      1.55 o
   2   2  14        0.44        0.69      1.66 o
  -7   3  14        1.08        2.60      0.97 o
  -6   3  14        8.25       10.42      1.51 o
  -5   3  14       31.12       36.68      2.25 o
  -4   3  14        6.16        4.34      1.28 o
  -3   3  14        7.91        5.16      1.49 o
  -2   3  14        2.70        3.13      1.04 o
  -1   3  14       44.97       46.22      3.97 o
   0   3  14       16.83       10.67      1.97 o
   1   3  14       66.65       67.14      4.00 o
   2   3  14       19.27       16.17      3.19 o
  -7   4  14        6.31        4.94      1.24 o
  -6   4  14       17.37       19.22      1.56 o
  -5   4  14       45.38       39.18      2.30 o
  -4   4  14        1.66        4.27      1.61 o
  -3   4  14       16.96       22.58      1.75 o
  -2   4  14       39.45       42.47      2.25 o
  -1   4  14        1.81        1.99      1.16 o
   0   4  14       11.30        7.85      3.01 o
   1   4  14       75.45       76.21      8.73 o
  -7   5  14        0.79        0.90      1.05 o
  -6   5  14        0.25       -0.27      0.86 o
  -5   5  14       30.16       26.03      1.96 o
  -4   5  14       32.89       34.58      2.10 o
  -3   5  14        0.11       -0.82      0.82 o
  -2   5  14        4.24        7.37      1.22 o
  -1   5  14       18.59       23.28      3.74 o
   0   5  14      143.05      157.89      5.73 o
   1   5  14        0.79       -0.68      1.45 o
  -7   6  14        0.59        0.70      1.05 o
  -6   6  14        4.56        4.05      1.55 o
  -5   6  14        0.09        0.51      0.84 o
  -4   6  14       21.40       20.68      1.73 o
  -3   6  14        0.01       -0.76      0.76 o
  -2   6  14        0.02        0.72      0.89 o
  -1   6  14        3.37        8.13      1.44 o
   0   6  14        5.81        4.20      1.70 o
   1   6  14        0.15       -0.15      1.42 o
  -7   7  14        7.30       10.75      1.52 o
  -6   7  14        3.41        2.70      1.15 o
  -5   7  14       41.18       45.16      2.14 o
  -4   7  14       30.96       42.28      2.33 o
  -3   7  14       18.64       13.18      1.45 o
  -2   7  14       22.00       21.23      2.04 o
  -1   7  14       19.13       20.64      3.41 o
   0   7  14      138.40      129.12      9.86 o
   1   7  14       13.97       10.20      2.17 o
  -7   8  14        6.16        5.59      1.28 o
  -6   8  14       16.68       20.32      1.84 o
  -5   8  14       70.11       67.88      2.38 o
  -4   8  14       60.03       67.99      2.59 o
  -3   8  14       34.31       46.35      2.39 o
  -2   8  14       45.13       45.86      2.78 o
  -1   8  14       11.39       13.76      1.85 o
   0   8  14        0.01       -0.17      1.33 o
   1   8  14       60.11       72.92      4.38 o
  -6   9  14        1.91        2.89      1.18 o
  -5   9  14       33.75       28.71      2.10 o
  -4   9  14       40.67       38.56      2.86 o
  -3   9  14       19.46       17.84      1.63 o
  -2   9  14        3.40        4.71      1.35 o
  -1   9  14       13.53       12.24      1.83 o
   0   9  14        3.49        3.80      1.64 o
   1   9  14        4.84        7.38      2.31 o
  -6  10  14        0.19        0.07      1.10 o
  -5  10  14       26.25       27.21      2.08 o
  -4  10  14        3.80        5.26      1.08 o
  -3  10  14        2.22        0.84      0.98 o
  -2  10  14       10.54        7.60      1.48 o
  -1  10  14        1.32        0.62      1.18 o
   0  10  14        0.08        2.61      1.60 o
   1  10  14        2.56        5.33      2.23 o
  -6  11  14        0.24        0.38      1.18 o
  -5  11  14      121.92      133.20      3.86 o
  -4  11  14       72.81       79.57      2.92 o
  -3  11  14       12.10       11.20      1.43 o
  -2  11  14       23.93       18.64      1.96 o
  -1  11  14       47.56       44.56      2.85 o
   0  11  14       26.29       32.29      2.54 o
   1  11  14        2.19       -0.04      2.39 o
  -6  12  14       75.04       75.42      3.28 o
  -5  12  14        8.92       10.11      1.55 o
  -4  12  14       12.30       13.06      1.61 o
  -3  12  14       65.99       71.38      2.64 o
  -2  12  14        0.38        0.79      1.20 o
  -1  12  14       50.13       55.64      4.46 o
   0  12  14       36.14       33.82      2.63 o
  -6  13  14       21.59       18.26      1.91 o
  -5  13  14        0.77        2.22      1.16 o
  -4  13  14        0.43        0.99      1.08 o
  -3  13  14        0.19       -0.43      1.10 o
  -2  13  14        0.63        0.34      1.16 o
  -1  13  14        3.66        4.93      1.88 o
   0  13  14        5.18       -0.12      1.25 o
  -5  14  14        1.19        1.73      1.16 o
  -4  14  14        3.57        3.05      1.22 o
  -3  14  14        0.91        3.86      1.83 o
  -2  14  14        5.06        1.19      2.36 o
  -1  14  14        3.72        3.62      1.47 o
   0  14  14        3.38        2.31      1.77 o
  -5  15  14        0.15       -0.74      1.08 o
  -4  15  14       10.80       11.38      1.57 o
  -3  15  14        3.75        5.34      1.91 o
  -2  15  14        0.89       -1.70      2.64 o
  -1  15  14       48.62       47.63      3.06 o
  -4  16  14        4.36        5.63      1.35 o
  -3  16  14        8.79        3.60      2.85 o
  -2  16  14       39.66       37.47      3.49 o
  -1  16  14        0.08        1.84      2.42 o
  -4  17  14        0.27       -0.05      1.06 o
  -3  17  14       12.32       10.15      2.97 o
  -2  17  14        1.56       -0.25      1.61 o
  -7   1  15       75.54       83.05      3.30 o
  -6   1  15       28.16       34.78      2.37 o
  -5   1  15        0.46        0.06      1.05 o
  -4   1  15       51.09       58.69      2.56 o
  -3   1  15        5.78        5.33      1.18 o
  -2   1  15       56.84       63.33      2.51 o
  -1   1  15        0.57        1.27      1.35 o
   0   1  15       51.20       51.10      3.83 o
   1   1  15        9.50        5.63      2.33 o
  -7   2  15        0.61        0.39      1.16 o
  -6   2  15       52.55       59.43      2.85 o
  -5   2  15       38.61       40.62      2.44 o
  -4   2  15       33.27       35.01      2.23 o
  -3   2  15       22.82       21.71      1.80 o
  -2   2  15       27.42       28.29      1.97 o
  -1   2  15      101.45       92.82      4.82 o
   0   2  15       11.79       10.63      2.11 o
   1   2  15       11.67       21.56      4.48 o
  -7   3  15        0.05       -1.04      1.08 o
  -6   3  15       63.44       63.70      3.94 o
  -5   3  15        3.52        5.71      1.35 o
  -4   3  15        5.13        3.90      1.18 o
  -3   3  15       80.89       80.77      2.84 o
  -2   3  15        3.73        4.32      1.30 o
  -1   3  15        0.94        1.61      1.47 o
   0   3  15        5.07        3.39      1.70 o
   1   3  15        0.97       -0.08      1.58 o
  -7   4  15        1.69        1.25      1.41 o
  -6   4  15        8.66       11.11      1.60 o
  -5   4  15        0.18        0.29      1.06 o
  -4   4  15        0.34        2.70      1.09 o
  -3   4  15       10.81       14.48      1.62 o
  -2   4  15       15.54       13.90      2.53 o
  -1   4  15       22.18       24.04      4.47 o
   0   4  15        5.92        7.15      4.71 o
   1   4  15        6.80        9.36      2.21 o
  -6   5  15       35.82       39.77      2.92 o
  -5   5  15        1.22        2.49      1.18 o
  -4   5  15       45.45       41.46      2.39 o
  -3   5  15       53.55       59.42      2.50 o
  -2   5  15        8.49        8.33      1.52 o
  -1   5  15        1.54        1.52      2.19 o
   0   5  15       23.02       20.71      3.00 o
   1   5  15       46.69       42.51      6.63 o
  -6   6  15        0.27       -0.12      2.32 o
  -5   6  15      105.57      115.97      3.51 o
  -4   6  15       38.08       39.65      2.34 o
  -3   6  15        2.10        0.43      0.99 o
  -2   6  15      126.97      128.59      4.19 o
  -1   6  15       24.42       22.58      2.16 o
   0   6  15       22.23       19.23      2.70 o
  -6   7  15       15.96       17.25      2.01 o
  -5   7  15       13.71       16.86      1.75 o
  -4   7  15        2.91        2.88      1.15 o
  -3   7  15       14.17       12.31      1.50 o
  -2   7  15        1.05        0.68      1.13 o
  -1   7  15        6.81        9.96      1.68 o
   0   7  15        2.46        0.91      1.45 o
  -6   8  15        0.03        0.58      1.18 o
  -5   8  15        4.31        1.20      1.42 o
  -4   8  15        2.23       -0.28      1.02 o
  -3   8  15        0.53        1.28      1.04 o
  -2   8  15       19.81       20.71      2.11 o
  -1   8  15        0.21        1.95      1.23 o
   0   8  15        0.62        2.05      2.43 o
  -6   9  15       55.78       55.84      3.88 o
  -5   9  15        0.17        0.99      1.25 o
  -4   9  15       33.75       32.11      2.18 o
  -3   9  15       66.83       61.95      2.57 o
  -2   9  15       10.36        7.17      1.92 o
  -1   9  15        0.83        0.42      1.27 o
   0   9  15        4.25        3.58      1.76 o
  -6  10  15       26.80       23.20      2.17 o
  -5  10  15       60.65       76.65      3.20 o
  -4  10  15       16.28       18.62      2.25 o
  -3  10  15       41.15       47.89      2.82 o
  -2  10  15        0.38       -0.50      1.15 o
  -1  10  15       17.99       20.06      2.15 o
   0  10  15       16.62       12.13      2.41 o
  -5  11  15        1.41        0.47      1.22 o
  -4  11  15        5.66        8.26      1.74 o
  -3  11  15       17.53       21.09      2.12 o
  -2  11  15       12.12        9.07      1.67 o
  -1  11  15        0.02        0.46      1.26 o
  -5  12  15        2.38        3.46      1.33 o
  -4  12  15       10.60       10.81      1.84 o
  -3  12  15        8.34        5.85      2.03 o
  -2  12  15        1.96        2.23      1.30 o
  -1  12  15        0.06        0.28      1.28 o
  -5  13  15        2.73        2.21      1.69 o
  -4  13  15        4.63        2.38      2.17 o
  -3  13  15        1.62       -1.09      1.57 o
  -2  13  15       31.59       35.19      2.74 o
  -1  13  15       11.49        7.25      1.70 o
  -4  14  15        2.81        1.26      1.34 o
  -3  14  15       18.62       15.63      2.61 o
  -2  14  15       46.40       46.83      3.91 o
  -4  15  15        1.02        1.11      1.38 o
  -3  15  15       14.46       12.99      2.47 o
  -2  15  15        0.66        2.61      1.78 o
  -6   0  16        6.34        5.69      2.00 o
  -5   0  16       43.44       35.72      3.35 o
  -4   0  16       23.81       25.37      3.72 o
  -3   0  16       40.03       43.41      3.84 o
  -2   0  16        5.57        4.36      2.39 o
  -1   0  16       55.94       51.92      5.38 o
   0   0  16        2.30        2.65      2.40 o
  -6   1  16       11.72        9.24      2.74 o
  -5   1  16        9.35       10.74      1.62 o
  -4   1  16       23.98       21.99      1.98 o
  -3   1  16        9.61       11.86      1.55 o
  -2   1  16       24.03       23.99      2.70 o
  -1   1  16       24.40       26.08      2.93 o
   0   1  16        1.08        1.10      2.07 o
  -6   2  16       11.22        7.97      1.57 o
  -5   2  16       30.36       30.49      2.28 o
  -4   2  16        1.12        1.41      1.11 o
  -3   2  16        1.15        0.76      1.00 o
  -2   2  16        9.17        9.23      1.73 o
  -1   2  16        4.09        5.55      1.87 o
   0   2  16        0.00       -0.72      1.46 o
  -6   3  16       18.66       19.77      2.00 o
  -5   3  16        8.18       13.29      1.70 o
  -4   3  16       35.58       36.05      2.33 o
  -3   3  16        0.07        1.06      1.05 o
  -2   3  16       54.41       50.54      3.07 o
  -1   3  16       52.71       51.90      4.66 o
   0   3  16        2.65        0.37      1.53 o
  -6   4  16       50.94       54.20      4.00 o
  -5   4  16       18.80       20.56      1.96 o
  -4   4  16       38.97       50.18      2.71 o
  -3   4  16       40.67       38.62      2.89 o
  -2   4  16        0.14        0.97      1.28 o
  -1   4  16       41.83       44.55      4.30 o
   0   4  16       27.89       30.44      3.76 o
  -6   5  16        2.96        1.23      1.98 o
  -5   5  16      123.67      121.68      3.77 o
  -4   5  16        2.19        2.35      1.21 o
  -3   5  16       14.26       18.28      1.80 o
  -2   5  16       85.03       89.58      3.67 o
  -1   5  16        0.06       -1.31      1.31 o
  -6   6  16        1.80        3.25      1.68 o
  -5   6  16        0.17        2.17      1.34 o
  -4   6  16        0.16        0.25      1.07 o
  -3   6  16        1.77        2.85      1.18 o
  -2   6  16        7.43        3.87      1.43 o
  -1   6  16        1.43        3.15      1.68 o
  -6   7  16        8.21       11.03      2.06 o
  -5   7  16      200.62      212.18      5.35 o
  -4   7  16        4.28        6.56      1.44 o
  -3   7  16       11.72       10.01      2.26 o
  -2   7  16       75.26       68.98      3.28 o
  -1   7  16        8.14        7.51      1.98 o
  -5   8  16       56.51       68.78      3.64 o
  -4   8  16       74.10       85.08      3.09 o
  -3   8  16       23.95       27.25      2.43 o
  -2   8  16       18.42       22.72      2.31 o
  -1   8  16        0.50        1.09      1.64 o
  -5   9  16        0.91        0.63      1.45 o
  -4   9  16        2.21        1.64      1.19 o
  -3   9  16       20.33       22.51      2.26 o
  -2   9  16        1.89        4.54      1.51 o
  -1   9  16       23.58       27.36      3.28 o
  -5  10  16       20.31       19.21      2.33 o
  -4  10  16        1.01        1.68      1.47 o
  -3  10  16        6.59        6.36      1.68 o
  -2  10  16       11.62       13.71      1.96 o
  -4  11  16        6.15        9.82      1.89 o
  -3  11  16       24.59       24.08      2.37 o
  -2  11  16       11.79       10.75      1.84 o
  -4  12  16       25.62       23.92      2.78 o
  -3  12  16       10.96       12.31      2.53 o
  -5   1  17        3.91        1.71      1.27 o
  -4   1  17       25.19       23.59      2.12 o
  -3   1  17       80.94       95.16      3.91 o
  -2   1  17       12.61       15.32      2.59 o
  -5   2  17       24.45       21.00      2.08 o
  -4   2  17       15.60       15.68      1.85 o
  -3   2  17       41.98       39.57      3.31 o
  -2   2  17      115.46      123.57      7.59 o
  -5   3  17        0.19       -1.23      1.23 o
  -4   3  17       54.08       54.81      2.87 o
  -3   3  17        0.44        0.98      1.33 o
  -2   3  17        0.58        2.98      1.82 o
  -5   4  17        2.47        2.79      1.36 o
  -4   4  17        1.53        2.52      1.30 o
  -3   4  17        1.89       -1.25      1.25 o
  -2   4  17       33.12       41.79      3.61 o
  -5   5  17       12.98       14.35      1.84 o
  -4   5  17       47.44       47.97      3.36 o
  -3   5  17       11.21       16.00      2.11 o
  -2   5  17        3.18        3.81      1.84 o
  -4   6  17        7.05        7.31      1.44 o
  -3   6  17       70.14       69.07      5.19 o
  -2   6  17        2.04        1.81      1.40 o
  -4   7  17       11.36       11.24      1.65 o
  -3   7  17        0.00        0.15      1.45 o
  -4   8  17        0.08        0.80      2.18 o
  -3   8  17       22.54       23.88      2.43 o
 
